# Supplementary material for: Solving gap metabolites and blocked reactions in genome-scale models: application to the metabolic network of Blattabacterium cuenoti
Source: BMC Syst Biol. 2013 Oct 31;7:114. doi: 10.1186/1752-0509-7-114 (PMC3819652; doi:10.1186/1752-0509-7-114)
Supplement: Additional file 2 — New GSM model of B. cuenoti iMP240. Spreadsheet with the model description. The file contains three sheets corresponding to Metabolites, Reactions, and Exchange Fluxes, respectively. [file 1752-0509-7-114-S2.xls]

## Sheet: Reactions and GPRs
Abbreviation	Name	Equation (suffix [c] and [e] refer to the compartments cytosolic and and extracellular respectibly)	Subsystem	Enzyme comision number	Gene reaction rule
3HAD40	3-hydroxyacyl-[acyl-carrier-protein] dehydratase (n-C4:0)	1.0 3haACP[c] --> 1.0 h2o[c] + 1.0 but2eACP[c]	Cell Envelope Biosynthesis	4.2.1.58	( BLBBGE_037 )
3HAD60	3-hydroxyacyl-[acyl-carrier-protein] dehydratase (n-C6:0)	1.0 3hhexACP[c] --> 1.0 thex2eACP[c] + 1.0 h2o[c]	Cell Envelope Biosynthesis	4.2.1.59	( BLBBGE_037 )
3HAD80	3-hydroxyacyl-[acyl-carrier-protein] dehydratase (n-C8:0)	1.0 3hoctACP[c] --> 1.0 h2o[c] + 1.0 toct2eACP[c]	Cell Envelope Biosynthesis	4.2.1.59	( BLBBGE_037 )
3HAD100	3-hydroxyacyl-[acyl-carrier-protein] dehydratase (n-C10:0)	1.0 3hdecACP[c] --> 1.0 tdec2eACP[c] + 1.0 h2o[c]	Cell Envelope Biosynthesis	4.2.1.59	( BLBBGE_037 )
3HAD120	3-hydroxyacyl-[acyl-carrier-protein] dehydratase (n-C12:0)	1.0 3hddecACP[c] --> 1.0 h2o[c] + 1.0 tddec2eACP[c]	Cell Envelope Biosynthesis	4.2.1.59	( BLBBGE_037 )
3HAD140	3-hydroxyacyl-[acyl-carrier-protein] dehydratase (n-C14:0)	1.0 3hmrsACP[c] --> 1.0 h2o[c] + 1.0 tmrs2eACP[c]	Cell Envelope Biosynthesis	4.2.1.59	( BLBBGE_037 )
3HAD160	3-hydroxyacyl-[acyl-carrier-protein] dehydratase (n-C16:0)	1.0 3hpalmACP[c] --> 1.0 h2o[c] + 1.0 tpalm2eACP[c]	Cell Envelope Biosynthesis	4.2.1.61	( BLBBGE_037 )
EAR40x	enoyl-[acyl-carrier-protein] reductase (NADH) (n-C4:0)	1.0 but2eACP[c] + 1.0 nadh[c] + 1.0 h[c] --> 1.0 butACP[c] + 1.0 nad[c]	Cell Envelope Biosynthesis	1.3.1.9	( BLBBGE_346 )
EAR60x	enoyl-[acyl-carrier-protein] reductase (NADH) (n-C6:0)	1.0 thex2eACP[c] + 1.0 nadh[c] + 1.0 h[c] --> 1.0 hexACP[c] + 1.0 nad[c]	Cell Envelope Biosynthesis	1.3.1.9	( BLBBGE_346 )
EAR80x	enoyl-[acyl-carrier-protein] reductase (NADH) (n-C8:0)	1.0 nadh[c] + 1.0 h[c] + 1.0 toct2eACP[c] --> 1.0 ocACP[c] + 1.0 nad[c]	Cell Envelope Biosynthesis	1.3.1.9	( BLBBGE_346 )
EAR100x	enoyl-[acyl-carrier-protein] reductase (NADH) (n-C10:0)	1.0 tdec2eACP[c] + 1.0 nadh[c] + 1.0 h[c] --> 1.0 dcaACP[c] + 1.0 nad[c]	Cell Envelope Biosynthesis	1.3.1.9	( BLBBGE_346 )
EAR120x	enoyl-[acyl-carrier-protein] reductase (NADH) (n-C12:0)	1.0 tddec2eACP[c] + 1.0 h[c] + 1.0 nadh[c] --> 1.0 nad[c] + 1.0 ddcaACP[c]	Cell Envelope Biosynthesis	1.3.1.9	( BLBBGE_346 )
EAR140x	enoyl-[acyl-carrier-protein] reductase (NADH) (n-C14:0)	1.0 nadh[c] + 1.0 tmrs2eACP[c] + 1.0 h[c] --> 1.0 nad[c] + 1.0 myrsACP[c]	Cell Envelope Biosynthesis	1.3.1.9	( BLBBGE_346 )
EAR160x	enoyl-[acyl-carrier-protein] reductase (NADH) (n-C16:0)	1.0 nadh[c] + 1.0 h[c] + 1.0 tpalm2eACP[c] --> 1.0 nad[c] + 1.0 palmACP[c]	Cell Envelope Biosynthesis	1.3.1.9	( BLBBGE_346 )
3OAR40	3-oxoacyl-[acyl-carrier-protein] reductase (n-C4:0)	1.0 actACP[c] + 1.0 nadph[c] + 1.0 h[c] <==> 1.0 3haACP[c] + 1.0 nadp[c]	Cell Envelope Biosynthesis	1.1.1.100	( BLBBGE_057 )
3OAR60	3-oxoacyl-[acyl-carrier-protein] reductase (n-C6:0)	1.0 nadph[c] + 1.0 h[c] + 1.0 3ohexACP[c] <==> 1.0 3hhexACP[c] + 1.0 nadp[c]	Cell Envelope Biosynthesis	1.1.1.100	( BLBBGE_057 )
3OAR80	3-oxoacyl-[acyl-carrier-protein] reductase (n-C8:0)	1.0 nadph[c] + 1.0 3ooctACP[c] + 1.0 h[c] <==> 1.0 nadp[c] + 1.0 3hoctACP[c]	Cell Envelope Biosynthesis	1.1.1.100	( BLBBGE_057 )
3OAR100	3-oxoacyl-[acyl-carrier-protein] reductase (n-C10:0)	1.0 nadph[c] + 1.0 h[c] + 1.0 3odecACP[c] <==> 1.0 nadp[c] + 1.0 3hdecACP[c]	Cell Envelope Biosynthesis	1.1.1.100	( BLBBGE_057 )
3OAR120	3-oxoacyl-[acyl-carrier-protein] reductase (n-C12:0)	1.0 nadph[c] + 1.0 h[c] + 1.0 3oddecACP[c] <==> 1.0 nadp[c] + 1.0 3hddecACP[c]	Cell Envelope Biosynthesis	1.1.1.100	( BLBBGE_057 )
3OAR140	3-oxoacyl-[acyl-carrier-protein] reductase (n-C14:0)	1.0 nadph[c] + 1.0 h[c] + 1.0 3omrsACP[c] <==> 1.0 nadp[c] + 1.0 3hmrsACP[c]	Cell Envelope Biosynthesis	1.1.1.100	( BLBBGE_057 )
3OAR160	3-oxoacyl-[acyl-carrier-protein] reductase (n-C16:0)	1.0 nadph[c] + 1.0 h[c] + 1.0 3opalmACP[c] <==> 1.0 nadp[c] + 1.0 3hpalmACP[c]	Cell Envelope Biosynthesis	1.1.1.100	( BLBBGE_057 )
3OAS60	3-oxoacyl-[acyl-carrier-protein] synthase (n-C6:0)	1.0 butACP[c] + 1.0 malACP[c] + 1.0 h[c] --> 1.0 ACP[c] + 1.0 co2[c] + 1.0 3ohexACP[c]	Cell Envelope Biosynthesis	2.3.1.41	( BLBBGE_057 and BLBBGE_079 )
3OAS80	3-oxoacyl-[acyl-carrier-protein] synthase (n-C8:0)	1.0 hexACP[c] + 1.0 malACP[c] + 1.0 h[c] --> 1.0 co2[c] + 1.0 3ooctACP[c] + 1.0 ACP[c]	Cell Envelope Biosynthesis	2.3.1.41	( BLBBGE_057 and BLBBGE_079 )
3OAS100	3-oxoacyl-[acyl-carrier-protein] synthase (n-C10:0)	1.0 ocACP[c] + 1.0 malACP[c] + 1.0 h[c] --> 1.0 co2[c] + 1.0 ACP[c] + 1.0 3odecACP[c]	Cell Envelope Biosynthesis	2.3.1.41	( BLBBGE_057 and BLBBGE_079 )
3OAS120	3-oxoacyl-[acyl-carrier-protein] synthase (n-C12:0)	1.0 dcaACP[c] + 1.0 malACP[c] + 1.0 h[c] --> 1.0 ACP[c] + 1.0 co2[c] + 1.0 3oddecACP[c]	Cell Envelope Biosynthesis	2.3.1.41	( BLBBGE_057 and BLBBGE_079 )
3OAS140	3-oxoacyl-[acyl-carrier-protein] synthase (n-C14:0)	1.0 malACP[c] + 1.0 h[c] + 1.0 ddcaACP[c] --> 1.0 co2[c] + 1.0 ACP[c] + 1.0 3omrsACP[c]	Cell Envelope Biosynthesis	2.3.1.41	( BLBBGE_057 and BLBBGE_079 )
3OAS160	3-oxoacyl-[acyl-carrier-protein] synthase (n-C16:0)	1.0 malACP[c] + 1.0 h[c] + 1.0 myrsACP[c] --> 1.0 co2[c] + 1.0 ACP[c] + 1.0 3opalmACP[c]	Cell Envelope Biosynthesis	2.3.1.41	( BLBBGE_057 and BLBBGE_079 )
ACCOACr	acetyl-CoA carboxylase, reversible reaction	1.0 hco3[c] + 1.0 atp[c] + 1.0 accoa[c] --> 1.0 malcoa[c] + 1.0 pi[c] + 1.0 h[c] + 1.0 adp[c]	Membrane Lipid Metabolism	6.4.1.2	( BLBBGE_154 and BLBBGE_516 and BLBBGE_517 and BLBBGE_477 )
ACGK	acetylglutamate kinase	1.0 acglu[c] + 1.0 atp[c] --> 1.0 acg5p[c] + 1.0 adp[c]	Arginine and Proline Metabolism	2.7.2.8	( BLBBGE_319 )
ACGS	N-acetylglutamate synthase	1.0 glu-L[c] + 1.0 accoa[c] --> 1.0 acglu[c] + 1.0 coa[c] + 1.0 h[c]	Arginine and Proline Metabolism	2.3.1.1	( BLBBGE_364 )
ACHBS	2-aceto-2-hydroxybutanoate synthase	1.0 pyr[c] + 1.0 2obut[c] + 1.0 h[c] --> 1.0 2ahbut[c] + 1.0 co2[c]	Valine, Leucine, and Isoleucine Metabolism	2.2.1.6	( BLBBGE_555 and BLBBGE_556 )
ACLS	acetolactate synthase	2.0 pyr[c] + 1.0 h[c] --> 1.0 alac-S[c] + 1.0 co2[c]	Valine, Leucine, and Isoleucine Metabolism	4.1.3.18	( BLBBGE_555 and BLBBGE_556 )
ACODA	acetylornithine deacetylase	1.0 h2o[c] + 1.0 acorn[c] --> 1.0 ac[c] + 1.0 orn[c]	Arginine and Proline Metabolism	3.5.1.16	( BLBBGE_320 )
ACONT	aconitase	1.0 cit[c] <==> 1.0 icit[c]	Citric Acid Cycle	4.2.1.3	( BLBBGE_017 )
ACOTA	acetylornithine transaminase	1.0 akg[c] + 1.0 acorn[c] <==> 1.0 acg5sa[c] + 1.0 glu-L[c]	Arginine and Proline Metabolism	2.6.1.11	( BLBBGE_315 ) or ( BLBBGE_623 )
ACt2r	acetate reversible transport via proton symport	1.0 h[e] + 1.0 ac[e] <==> 1.0 ac[c] + 1.0 h[c]	Transport, Extracellular	NO_EC
ADCL	4-aminobenzoate synthase	1.0 4adcho[c] <==> 1.0 pyr[c] + 1.0 4abz[c] + 1.0 h[c]	Cofactor and Prosthetic Group Biosynthesis	4.1.3.38	( BLBBGE_455 )
ADCS	4-amino-4-deoxychorismate synthase	1.0 chor[c] + 1.0 gln-L[c] --> 1.0 4adcho[c] + 1.0 glu-L[c]	Cofactor and Prosthetic Group Biosynthesis	4.1.3.38	( BLBBGE_421 and BLBBGE_422 )
ADK1	adenylate kinase	1.0 amp[c] + 1.0 atp[c] <==> 2.0 adp[c]	Nucleotide Salvage Pathway	2.7.4.3	( BLBBGE_215 )
ADK3	adentylate kinase (GTP)	1.0 gtp[c] + 1.0 amp[c] <==> 1.0 gdp[c] + 1.0 adp[c]	Nucleotide Salvage Pathway	2.7.4.3	( BLBBGE_215 )
ADK4	adentylate kinase (ITP)	1.0 amp[c] + 1.0 itp[c] <==> 1.0 idp[c] + 1.0 adp[c]	Nucleotide Salvage Pathway	2.7.4.3	( BLBBGE_215 )
ADNK1	adenosine kinase	1.0 adn[c] + 1.0 atp[c] <==> 1.0 amp[c] + 1.0 adp[c] + 1.0 h[c]	Nucleotide Salvage Pathway	2.7.1.20	( BLBBGE_215 )
ADSK	adenylyl-sulfate kinase	1.0 aps[c] + 1.0 atp[c] --> 1.0 paps[c] + 1.0 h[c] + 1.0 adp[c]	Cysteine Metabolism	2.7.1.25	( BLBBGE_275 )
ADSL1r	adenylsuccinate lyase	1.0 dcamp[c] --> 1.0 fum[c] + 1.0 amp[c]	Purine and Pyrimidine Biosynthesis	4.3.2.2	( BLBBGE_487 )
ADSL2r	adenylosuccinate lyase	1.0 25aics[c] --> 1.0 aicar[c] + 1.0 fum[c]	Purine and Pyrimidine Biosynthesis	4.3.2.2	( BLBBGE_487 )
ADSS	adenylosuccinate synthase	1.0 asp-L[c] + 1.0 gtp[c] + 1.0 imp[c] --> 1.0 pi[c] + 1.0 gdp[c] + 2.0 h[c] + 1.0 dcamp[c]	Purine and Pyrimidine Biosynthesis	6.3.4.4	( BLBBGE_488 )
AGMT	agmatinase	1.0 agm[c] + 1.0 h2o[c] --> 1.0 ptrc[c] + 1.0 urea[c]	Arginine and Proline Metabolism	3.5.3.11	( BLBBGE_059 )
AGPAT120	1-tetradecanoyl-sn-glycerol 3-phosphate O-acyltransferase (n-C12:0)	1.0 1ddecg3p[c] + 1.0 ddcaACP[c] --> 1.0 ACP[c] + 1.0 pa120[c]	Glycerophospholipid Metabolism	2.3.1.51	( BLBBGE_508 )
AGPAT160	1-hexadecanoyl-sn-glycerol 3-phosphate O-acyltransferase (n-C16:0)	1.0 1hdecg3p[c] + 1.0 palmACP[c] --> 1.0 pa160[c] + 1.0 ACP[c]	Glycerophospholipid Metabolism	2.3.1.51	( BLBBGE_508 )
AGPR	N-acetyl-g-glutamyl-phosphate reductase	1.0 nadp[c] + 1.0 pi[c] + 1.0 acg5sa[c] <==> 1.0 acg5p[c] + 1.0 nadph[c] + 1.0 h[c]	Arginine and Proline Metabolism	1.2.1.38	( BLBBGE_314 )
AHC	adenosylhomocysteinase	1.0 h2o[c] + 1.0 ahcys[c] <==> 1.0 adn[c] + 1.0 hcys-L[c]	Methionine Metabolism	3.3.1.1
AICART	phosphoribosylaminoimidazolecarboxamide formyltransferase	1.0 aicar[c] + 1.0 10fthf[c] --> 1.0 fprica[c] + 1.0 thf[c]	Purine and Pyrimidine Biosynthesis	2.1.2.3	( BLBBGE_480 )
AIRC2	phosphoribosylaminoimidazole carboxylase	1.0 hco3[c] + 1.0 atp[c] + 1.0 air[c] --> 1.0 5caiz[c] + 1.0 pi[c] + 1.0 h[c] + 1.0 adp[c]	Purine and Pyrimidine Biosynthesis	6.3.4.18	( BLBBGE_485 )
AIRC3	phosphoribosylaminoimidazole carboxylase (mutase rxn)	1.0 5caiz[c] --> 1.0 5aizc[c]	Purine and Pyrimidine Biosynthesis	5.4.99.18	( BLBBGE_485 )
AKGDH	2-Oxogluterate dehydrogenase	1.0 akg[c] + 1.0 coa[c] + 1.0 nad[c] --> 1.0 co2[c] + 1.0 succoa[c] + 1.0 nadh[c]	Citric Acid Cycle	1.2.4.2	( BLBBGE_596 or BLBBGE_009) and ( BLBBGE_214 or BLBBGE_147 ) and ( and BLBBGE_597 )
AKGt2r	2-oxoglutarate reversible transport via symport	1.0 h[e] + 1.0 akg[e] <==> 1.0 akg[c] + 1.0 h[c]	Transport, Extracellular	NO_EC
ALAALAr	D-alanine-D-alanine ligase (reversible)	2.0 ala-D[c] + 1.0 atp[c] --> 1.0 pi[c] + 1.0 alaala[c] + 1.0 adp[c] + 1.0 h[c]	Cell Envelope Biosynthesis	6.3.2.4	( BLBBGE_126 )
ALAR	alanine racemase	1.0 ala-L[c] <==> 1.0 ala-D[c]	Alanine and Aspartate Metabolism	5.1.1.1
ALAt2r	L-alanine reversible transport via proton symport	1.0 ala-L[e] + 1.0 h[e] <==> 1.0 ala-L[c] + 1.0 h[c]	Putative Transporters	NO_EC
ALATA-L	L-alanine transaminase	1.0 akg[c] + 1.0 ala-L[c] <==> 1.0 pyr[c] + 1.0 glu-L[c]	Glutamate metabolism	2.6.1.2	( BLBBGE_455 )
AMMQLT8	S-adenosylmethione:2-demthylmenaquinole methyltransferase (menaquinone 8)	1.0 amet[c] + 1.0 2dmmql8[c] --> 1.0 ahcys[c] + 1.0 h[c] + 1.0 mql8[c]	Cofactor and Prosthetic Group Biosynthesis	2.1.1.163	( BLBBGE_110 )
ANPRT	anthranilate phosphoribosyltransferase	1.0 anth[c] + 1.0 prpp[c] --> 1.0 ppi[c] + 1.0 pran[c]	Tyrosine, Tryptophan, and Phenylalanine Metabolism	2.4.2.18	( BLBBGE_423 )
ANS	anthranilate synthase	1.0 chor[c] + 1.0 gln-L[c] --> 1.0 anth[c] + 1.0 pyr[c] + 1.0 h[c] + 1.0 glu-L[c]	Tyrosine, Tryptophan, and Phenylalanine Metabolism	4.1.3.27	( BLBBGE_421 ) and ( BLBBGE_422 )
APRAUR	5-amino-6-(5-phosphoribosylamino)uracil reductase	1.0 5apru[c] + 1.0 nadph[c] + 1.0 h[c] --> 1.0 nadp[c] + 1.0 5aprbu[c]	Cofactor and Prosthetic Group Biosynthesis	1.1.1.193	( BLBBGE_143 )
ARGt	L-arginine efflux transport	1.0 arg-L[c] --> 1.0 arg-L[e]	Transport, Extracellular	NO_EC
ARGDC	arginine decarboxylase	1.0 arg-L[c] + 1.0 h[c] --> 1.0 agm[c] + 1.0 co2[c]	Arginine and Proline Metabolism	4.1.1.19	( BLBBGE_060 )
ARGN	arginase	1.0 h2o[c] + 1.0 arg-L[c] --> 1.0 urea[c] + 1.0 orn[c]	Urea cycle/amino group metabolism	3.5.3.1	( BLBBGE_059 )
ARGSL	argininosuccinate lyase	1.0 argsuc[c] --> 1.0 fum[c] + 1.0 arg-L[c]	Arginine and Proline Metabolism	4.3.2.1	( BLBBGE_364 )
ARGSS	argininosuccinate synthase	1.0 asp-L[c] + 1.0 citr-L[c] + 1.0 atp[c] --> 1.0 argsuc[c] + 1.0 ppi[c] + 1.0 h[c] + 1.0 amp[c]	Arginine and Proline Metabolism	6.3.4.5	( BLBBGE_313 )
ASAD	aspartate-semialdehyde dehydrogenase	1.0 nadph[c] + 1.0 4pasp[c] + 1.0 h[c] --> 1.0 aspsa[c] + 1.0 nadp[c] + 1.0 pi[c]	Threonine and Lysine Metabolism	1.2.1.11	( BLBBGE_299 )
ASNt2r	L-asparagine reversible transport via proton symport	1.0 asn-L[e] + 1.0 h[e] <==> 1.0 h[c] + 1.0 asn-L[c]	Transport, Extracellular	NO_EC
ASPCT	aspartate carbamoyltransferase	1.0 asp-L[c] + 1.0 cbp[c] --> 1.0 cbasp[c] + 1.0 pi[c] + 1.0 h[c]	Purine and Pyrimidine Biosynthesis	2.1.3.2	( BLBBGE_317 )
ASPK	aspartate kinase	1.0 asp-L[c] + 1.0 atp[c] --> 1.0 4pasp[c] + 1.0 adp[c]	Threonine and Lysine Metabolism	2.7.2.4	( BLBBGE_501 )
ASPt2	L-aspartate transport in via proton symport	1.0 h[e] + 1.0 asp-L[e] <==> 1.0 asp-L[c] + 1.0 h[c]	Transport, Extracellular	NO_EC	( BLBBGE_358 )
ASPTA	aspartate transaminase	1.0 akg[c] + 1.0 asp-L[c] <==> 1.0 oaa[c] + 1.0 glu-L[c]	Alanine and Aspartate Metabolism	2.6.1.1	( BLBBGE_355 )
ATPM	ATP maintenance requirement	1.0 h2o[c] + 1.0 atp[c] --> 1.0 pi[c] + 1.0 h[c] + 1.0 adp[c]	Histidine Metabolism	NO_EC
ATPPRT	ATP phosphoribosyltransferase	1.0 prpp[c] + 1.0 atp[c] --> 1.0 ppi[c] + 1.0 prbatp[c]	Histidine Metabolism	2.4.2.17	( BLBBGE_433 )
ATPS4r	ATP synthase (four protons for one ATP)	1.0 pi[c] + 4.0 h[e] + 1.0 adp[c] <==> 1.0 h2o[c] + 3.0 h[c] + 1.0 atp[c]	Oxidative Phosphorylation	3.6.3.14	( BLBBGE_562 and BLBBGE_563 and BLBBGE_564 and BLBBGE_565 and BLBBGE_566 and BLBBGE_567 and BLBBGE_073 and BLBBGE_074 )
BPNT	3',5'-bisphosphate nucleotidase	1.0 h2o[c] + 1.0 pap[c] --> 1.0 pi[c] + 1.0 amp[c]	Cysteine Metabolism	3.1.3.7
CAT	catalase	2.0 h2o2[c] --> 1.0 o2[c] + 2.0 h2o[c]	Unassigned	1.11.1.6	( BLBBGE_349 )
CBPS	carbamoyl-phosphate synthase (glutamine-hydrolysing)	1.0 hco3[c] + 1.0 h2o[c] + 1.0 gln-L[c] + 2.0 atp[c] --> 1.0 cbp[c] + 1.0 pi[c] + 1.0 glu-L[c] + 2.0 h[c] + 2.0 adp[c]	Arginine and Proline Metabolism	6.3.5.5	( BLBBGE_316 and BLBBGE_317 )
CHORM	chorismate mutase	1.0 chor[c] <==> 1.0 pphn[c]	Tyrosine, Tryptophan, and Phenylalanine Metabolism	5.4.99.5	( BLBBGE_341 )
CHORS	chorismate synthase	1.0 3psme[c] --> 1.0 chor[c] + 1.0 pi[c]	Tyrosine, Tryptophan, and Phenylalanine Metabolism	4.2.3.5	( BLBBGE_185 )
CO2t	CO2 transporter via diffusion	1.0 co2[e] <==> 1.0 co2[c]	Transport, Extracellular	NO_EC
CS	citrate synthase	1.0 h2o[c] + 1.0 oaa[c] + 1.0 accoa[c] --> 1.0 coa[c] + 1.0 h[c] + 1.0 cit[c]	Citric Acid Cycle	2.3.3.1	( BLBBGE_540 )
CTPS2	CTP synthase (glutamine)	1.0 utp[c] + 1.0 h2o[c] + 1.0 atp[c] + 1.0 gln-L[c] --> 1.0 ctp[c] + 1.0 pi[c] + 1.0 glu-L[c] + 1.0 adp[c] + 2.0 h[c]	Purine and Pyrimidine Biosynthesis	6.3.4.2	( BLBBGE_219 )
CYSabc	L-cysteine transport via ABC system	1.0 h2o[c] + 1.0 cys-L[e] + 1.0 atp[c] --> 1.0 pi[c] + 1.0 cys-L[c] + 1.0 adp[c] + 1.0 h[c]	Transport, Extracellular	NO_EC
CYSS	cysteine synthase	1.0 acser[c] + 1.0 h2s[c] --> 1.0 ac[c] + 1.0 cys-L[c] + 1.0 h[c]	Cysteine Metabolism	2.5.1.47	( BLBBGE_277 )
CYSTL	cystathionine b-lyase	1.0 h2o[c] + 1.0 cyst-L[c] --> 1.0 pyr[c] + 1.0 hcys-L[c] + 1.0 nh4[c]	Methionine Metabolism	4.4.1.8	( BLBBGE_568 )
CYTBO3	cytochrome oxidase bo3 (ubiquinol-8: 2.5 protons)	0.5 o2[c] + 2.5 h[c] + 1.0 mql8[c] --> 1.0 h2o[c] + 2.5 h[e] + 1.0 mqn8[c]	Oxidative Phosphorylation	1.9.3.1	( BLBBGE_414 and BLBBGE_416 )
CYTBO3_2	cytochrome oxidase bo3 (2-demethylmenaquinone 8: 2.5 protons)	0.5 o2[c] + 2.5 h[c] + 1.0 2dmmql8[c] --> 1.0 h2o[c] + 2.5 h[e] + 1.0 2dmmq8[c]	Oxidative Phosphorylation	1.9.3.1	( BLBBGE_414 and BLBBGE_416 )
CYTD	cytidine deaminase	1.0 cytd[c] + 1.0 h2o[c] + 1.0 h[c] --> 1.0 uri[c] + 1.0 nh4[c]	Nucleotide Salvage Pathway	3.5.4.5	( BLBBGE_495 )
CYTDK2	cytidine kinase (GTP)	1.0 cytd[c] + 1.0 gtp[c] --> 1.0 gdp[c] + 1.0 h[c] + 1.0 cmp[c]	Nucleotide Salvage Pathway	2.7.1.48	( BLBBGE_535 )
CYTK1	cytidylate kinase (CMP)	1.0 atp[c] + 1.0 cmp[c] <==> 1.0 cdp[c] + 1.0 adp[c]	Nucleotide Salvage Pathway	2.7.4.14	( BLBBGE_058 )
CYTK2	cytidylate kinase (dCMP)	1.0 dcmp[c] + 1.0 atp[c] <==> 1.0 adp[c] + 1.0 dcdp[c]	Nucleotide Salvage Pathway	2.7.4.14	( BLBBGE_058 )
DADK	deoxyadenylate kinase	1.0 damp[c] + 1.0 atp[c] <==> 1.0 dadp[c] + 1.0 adp[c]	Nucleotide Salvage Pathway	2.7.4.11	( BLBBGE_215 )
DAPDC	diaminopimelate decarboxylase	1.0 26dap-M[c] + 1.0 h[c] --> 1.0 co2[c] + 1.0 lys-L[c]	Threonine and Lysine Metabolism	4.1.1.20	( BLBBGE_331 )
DAPE	diaminopimelate epimerase	1.0 26dap-LL[c] <==> 1.0 26dap-M[c]	Threonine and Lysine Metabolism	5.1.1.7	( BLBBGE_397 )
DASYN120	CDP-diacylglycerol synthetase (n-C12:0)	1.0 ctp[c] + 1.0 pa120[c] + 1.0 h[c] --> 1.0 cdpdddecg[c] + 1.0 ppi[c]	Glycerophospholipid Metabolism	2.7.7.41	( BLBBGE_224 )
DASYN160	CDP-diacylglycerol synthetase (n-C16:0)	1.0 ctp[c] + 1.0 pa160[c] + 1.0 h[c] --> 1.0 ppi[c] + 1.0 cdpdhdecg[c]	Glycerophospholipid Metabolism	2.7.7.41	( BLBBGE_224 )
DB4PS	3,4-Dihydroxy-2-butanone-4-phosphate synthase	1.0 ru5p-D[c] --> 1.0 for[c] + 1.0 h[c] + 1.0 db4p[c]	Cofactor and Prosthetic Group Biosynthesis	4.1.99.12	( BLBBGE_323 )
DCMPDA	dCMP deaminase	1.0 dcmp[c] + 1.0 h2o[c] + 1.0 h[c] <==> 1.0 nh4[c] + 1.0 dump[c]	Nucleotide Salvage Pathway	3.5.4.12	( BLBBGE_505 )
DCTPD	dCTP deaminase	1.0 h2o[c] + 1.0 h[c] + 1.0 dctp[c] --> 1.0 nh4[c] + 1.0 dutp[c]	Nucleotide Salvage Pathway	3.5.4.13	( BLBBGE_p001 )
DDPA	3-deoxy-D-arabino-heptulosonate 7-phosphate synthetase	1.0 pep[c] + 1.0 h2o[c] + 1.0 e4p[c] --> 1.0 pi[c] + 1.0 2dda7p[c]	Tyrosine, Tryptophan, and Phenylalanine Metabolism	2.5.1.54	( BLBBGE_344 )
DGK1	deoxyguanylate kinase (dGMP:ATP)	1.0 dgmp[c] + 1.0 atp[c] <==> 1.0 dgdp[c] + 1.0 adp[c]	Nucleotide Salvage Pathway	2.7.4.8	( BLBBGE_298 )
DHAD1	dihydroxy-acid dehydratase (2,3-dihydroxy-3-methylbutanoate)	1.0 23dhmb[c] --> 1.0 h2o[c] + 1.0 3mob[c]	Valine, Leucine, and Isoleucine Metabolism	4.2.1.9	( BLBBGE_557 )
DHAD2	Dihydroxy-acid dehydratase (2,3-dihydroxy-3-methylpentanoate)	1.0 23dhmp[c] --> 1.0 3mop[c] + 1.0 h2o[c]	Valine, Leucine, and Isoleucine Metabolism	4.2.1.9	( BLBBGE_557 )
DHDPRy	dihydrodipicolinate reductase (NADPH)	1.0 23dhdp[c] + 1.0 nadph[c] + 1.0 h[c] --> 1.0 thdp[c] + 1.0 nadp[c]	Threonine and Lysine Metabolism	1.3.1.26	( BLBBGE_551 )
DHDPS	dihydrodipicolinate synthase	1.0 aspsa[c] + 1.0 pyr[c] --> 2.0 h2o[c] + 1.0 23dhdp[c] + 1.0 h[c]	Threonine and Lysine Metabolism	4.2.1.52	( BLBBGE_210 )
DHFR	dihydrofolate reductase	1.0 nadph[c] + 1.0 dhf[c] + 1.0 h[c] <==> 1.0 nadp[c] + 1.0 thf[c]	Cofactor and Prosthetic Group Biosynthesis	1.5.1.3	( BLBBGE_449 )
DHFS	dihydrofolate synthase	1.0 dhpt[c] + 1.0 glu-L[c] + 1.0 atp[c] --> 1.0 pi[c] + 1.0 h[c] + 1.0 adp[c] + 1.0 dhf[c]	Cofactor and Prosthetic Group Biosynthesis	6.3.2.12	( BLBBGE_182 )
DHNAOT	1,4-dihydroxy-2-naphthoate octaprenyltransferase	1.0 dhna[c] + 1.0 octdp[c] --> 1.0 ppi[c] + 1.0 co2[c] + 1.0 2dmmq8[c] + 1.0 h[c]	Cofactor and Prosthetic Group Biosynthesis	2.5.1.74	( BLBBGE_268 )
DHNCOAS	1,4-dihydroxy-2-napthoyl-CoA synthase	1.0 sbzcoa[c] + 1.0 h[c] --> 1.0 h2o[c] + 1.0 14dhncoa[c]	Cofactor and Prosthetic Group Biosynthesis	4.1.3.36	( BLBBGE_267 )
DHNPA2	dihydroneopterin aldolase	1.0 dhnpt[c] <==> 1.0 6hmhpt[c] + 1.0 gcald[c]	Cofactor and Prosthetic Group Biosynthesis	4.1.2.25	( BLBBGE_292 )
DHORD5	dihydroorotic acid (menaquinone-8)	1.0 mqn8[c] + 1.0 dhor-S[c] --> 1.0 mql8[c] + 1.0 orot[c]	Purine and Pyrimidine Biosynthesis	1.3.5.2	( BLBBGE_513 )
DHORTS	Dihydroorotase	1.0 h2o[c] + 1.0 dhor-S[c] <==> 1.0 cbasp[c] + 1.0 h[c]	Purine and Pyrimidine Biosynthesis	3.5.2.3	( BLBBGE_317 )
DHPPDA2	diaminohydroxyphosphoribosylaminopryrimidine deaminase (25drapp)	1.0 h2o[c] + 1.0 h[c] + 1.0 25drapp[c] --> 1.0 5apru[c] + 1.0 nh4[c]	Cofactor and Prosthetic Group Biosynthesis	3.5.4.26	( BLBBGE_143 )
DHPS2	dihydropteroate synthase	1.0 6hmhptpp[c] + 1.0 4abz[c] --> 1.0 dhpt[c] + 1.0 ppi[c]	Cofactor and Prosthetic Group Biosynthesis	2.5.1.15	( BLBBGE_102 )
DHQD	3-dehydroquinate dehydratase	1.0 3dhq[c] <==> 1.0 3dhsk[c] + 1.0 h2o[c]	Tyrosine, Tryptophan, and Phenylalanine Metabolism	4.2.1.10	( BLBBGE_083 )
DHQS	3-dehydroquinate synthase	1.0 2dda7p[c] --> 1.0 pi[c] + 1.0 3dhq[c]	Tyrosine, Tryptophan, and Phenylalanine Metabolism	4.2.3.4	( BLBBGE_493 )
DMATT	dimethylallyltranstransferase	1.0 dmpp[c] + 1.0 ipdp[c] --> 1.0 ppi[c] + 1.0 grdp[c]	Cofactor and Prosthetic Group Biosynthesis	2.5.1.1
DNMPPA	Dihydroneopterin monophosphate dephosphorylase	1.0 h2o[c] + 1.0 dhpmp[c] --> 1.0 dhnpt[c] + 1.0 pi[c]	Cofactor and Prosthetic Group Biosynthesis	3.6.1.-
DNTPPA	Dihydroneopterin triphosphate pyrophosphatase	1.0 h2o[c] + 1.0 ahdt[c] --> 1.0 ppi[c] + 1.0 h[c] + 1.0 dhpmp[c]	Cofactor and Prosthetic Group Biosynthesis	3.6.1.-
DPCOAK	dephospho-CoA kinase	1.0 dpcoa[c] + 1.0 atp[c] --> 1.0 coa[c] + 1.0 h[c] + 1.0 adp[c]	Cofactor and Prosthetic Group Biosynthesis	2.7.1.24	( BLBBGE_196 )
DPMVDx	diphosphomevalonate decarboxylase	1.0 5dpmev[c] + 1.0 atp[c] --> 1.0 co2[c] + 1.0 ipdp[c] + 1.0 pi[c] + 1.0 adp[c]	Cell Envelope Biosynthesis	4.1.1.33	( BLBBGE_357 )
DTMPK	dTMP kinase	1.0 dtmp[c] + 1.0 atp[c] <==> 1.0 dtdp[c] + 1.0 adp[c]	Nucleotide Salvage Pathway	2.7.4.9	( BLBBGE_597 )
DUTPDP	dUTP diphosphatase	1.0 h2o[c] + 1.0 dutp[c] --> 1.0 ppi[c] + 1.0 h[c] + 1.0 dump[c]	Nucleotide Salvage Pathway	3.6.1.23	( BLBBGE_606 ) or ( BLBBGE_p001 ) or ( BLBBGE_405 )
DXPS	1-deoxy-D-xylulose 5-phosphate synthase	1.0 pyr[c] + 1.0 h[c] + 1.0 g3p[c] --> 1.0 dxyl5p[c] + 1.0 co2[c]	Cofactor and Prosthetic Group Biosynthesis	EC2.2.1.7NJ	( BLBBGE_404 )
E4PD	Erythrose 4-phosphate dehydrogenase	1.0 h2o[c] + 1.0 e4p[c] + 1.0 nad[c] <==> 1.0 4per[c] + 1.0 nadh[c] + 2.0 h[c]	Cofactor and Prosthetic Group Biosynthesis	1.2.1.72	( BLBBGE_043 )
ENO	enolase	1.0 2pg[c] <==> 1.0 pep[c] + 1.0 h2o[c]	Glycolysis/Gluconeogenesis	4.2.1.11	( BLBBGE_264 )
FBAa	fructose-bisphosphate aldolaseA	1.0 fdp[c] <==> 1.0 dhap[c] + 1.0 g3p[c]	Glycolysis/Gluconeogenesis	4.1.2.13	( BLBBGE_476 )
FBAb	fructose-bisphosphate aldolaseB	1.0 f1p[c] <==> 1.0 dhap[c] + 1.0 glyald[c]	Glycolysis/Gluconeogenesis	4.1.2.13	( BLBBGE_476 )
FBP	fructose-bisphosphatase	1.0 h2o[c] + 1.0 fdp[c] --> 1.0 pi[c] + 1.0 f6p[c]	Glycolysis/Gluconeogenesis	3.1.3.11	( BLBBGE_509 )
FE2t	iron (II) transport	1.0 fe2[e] --> 1.0 fe2[c]	Transport, Extracellular	NO_EC	( ( BLBBGE_127 and BLBBGE_128 ) or BLBBGE_340 )
FMNAT	FMN adenylyltransferase	1.0 fmn[c] + 1.0 h[c] + 1.0 atp[c] --> 1.0 ppi[c] + 1.0 fad[c]	Cofactor and Prosthetic Group Biosynthesis	2.7.7.2	( BLBBGE_072 )
FOMETR	aminomethyltransferase	1.0 5fthf[c] + 1.0 h[c] <==> 1.0 h2o[c] + 1.0 methf[c]	Cofactor Metabolism	2.1.2.10	( BLBBGE_188 )
FORt	formate transport via diffusion	1.0 for[e] <==> 1.0 for[c]	Transport, Extracellular	NO_EC
FRD2	Fumarate reductase	1.0 fum[c] + 1.0 mql8[c] --> 1.0 succ[c] + 1.0 mqn8[c]	Citric Acid Cycle	1.3.5.4	( BLBBGE_151 and BLBBGE_152 and BLBBGE_153 )
FRD3	Fumarate reductase (2-meteyl menaquinaol)	1.0 fum[c] + 1.0 2dmmql8[c] <==> 1.0 succ[c] + 1.0 2dmmq8[c]	Citric Acid Cycle	1.3.5.4	( BLBBGE_151 and BLBBGE_152 and BLBBGE_153 )
FRUt1r	D-fructose transport in via uniport	1.0 fru[e] <==> 1.0 fru[c]	Transport, Extracellular	NO_EC	( BLBBGE_199 )
FTHFCL	5-formethyltetrahydrofolate cyclo-ligase	1.0 5fthf[c] + 1.0 atp[c] --> 1.0 pi[c] + 1.0 methf[c] + 1.0 adp[c]	Cofactor Metabolism	6.3.3.2	( BLBBGE_130 )
FUM	fumarase	1.0 h2o[c] + 1.0 fum[c] <==> 1.0 mal-L[c]	Citric Acid Cycle	4.2.1.2	( BLBBGE_536 )
FUMt2_2	Fumarate transport via proton symport (2 H)	2.0 h[e] + 1.0 fum[e] --> 1.0 fum[c] + 2.0 h[c]	Transport, Extracellular	NO_EC	( BLBBGE_358 )
G1PACT	glucosamine-1-phosphate N-acetyltransferase	1.0 gam1p[c] + 1.0 accoa[c] --> 1.0 coa[c] + 1.0 h[c] + 1.0 acgam1p[c]	Cell Envelope Biosynthesis	2.3.1.157	( BLBBGE_605 )
G3PAT120	glycerol-3-phosphate acyltransferase (C12:0)	1.0 glyc3p[c] + 1.0 ddcaACP[c] --> 1.0 1ddecg3p[c] + 1.0 ACP[c]	Glycerophospholipid Metabolism	2.3.1.15	( BLBBGE_599 )
G3PAT160	glycerol-3-phosphate acyltransferase (C16:0)	1.0 glyc3p[c] + 1.0 palmACP[c] --> 1.0 ACP[c] + 1.0 1hdecg3p[c]	Glycerophospholipid Metabolism	2.3.1.15	( BLBBGE_599 )
G3PD6	glycerol-3-phosphate dehydrogenase (menaquinone-8)	1.0 glyc3p[c] + 1.0 mqn8[c] --> 1.0 dhap[c] + 1.0 mql8[c]	Oxidative Phosphorylation	1.1.5.3	( BLBBGE_458 )
G3PD7	glycerol-3-phosphate dehydrogenase (demethylmenaquinone-8)	1.0 glyc3p[c] + 1.0 2dmmq8[c] --> 1.0 dhap[c] + 1.0 2dmmql8[c]	Oxidative Phosphorylation	1.1.5.3	( BLBBGE_458 )
GAPD	glyceraldehyde-3-phosphate dehydrogenase	1.0 pi[c] + 1.0 g3p[c] + 1.0 nad[c] <==> 1.0 nadh[c] + 1.0 h[c] + 1.0 13dpg[c]	Glycolysis/Gluconeogenesis	1.2.1.12	( BLBBGE_043 )
GARFT	phosphoribosylglycinamide formyltransferase	1.0 gar[c] + 1.0 10fthf[c] --> 1.0 fgam[c] + 1.0 h[c] + 1.0 thf[c]	Purine and Pyrimidine Biosynthesis	2.1.2.2	( BLBBGE_481 )
GF6PTA	glutamine-fructose-6-phosphate transaminase	1.0 gln-L[c] + 1.0 f6p[c] --> 1.0 gam6p[c] + 1.0 glu-L[c]	Cell Envelope Biosynthesis	2.6.1.16	( BLBBGE_289 )
GK1	guanylate kinase (GMP:ATP)	1.0 gmp[c] + 1.0 atp[c] <==> 1.0 gdp[c] + 1.0 adp[c]	Nucleotide Salvage Pathway	2.7.4.8	( BLBBGE_298 )
GLNabc	L-glutamine transport via ABC system	1.0 h2o[c] + 1.0 gln-L[e] + 1.0 atp[c] --> 1.0 pi[c] + 1.0 h[c] + 1.0 adp[c] + 1.0 gln-L[c]	Transport, Extracellular	NO_EC
GLUDy	glutamate dehydrogenase (NADP)	1.0 h2o[c] + 1.0 nadp[c] + 1.0 glu-L[c] <==> 1.0 akg[c] + 1.0 nadph[c] + 1.0 h[c] + 1.0 nh4[c]	Glutamate metabolism	1.4.1.4	( BLBBGE_121 )
GLUN	R_glutaminase	1.0 h2o[c] + 1.0 gln-L[c] --> 1.0 nh4[c] + 1.0 glu-L[c]	Glutamate metabolism	3.5.1.2	( BLBBGE_316 and BLBBGE_317 )
GLUPRT	glutamine phosphoribosyldiphosphate amidotransferase	1.0 h2o[c] + 1.0 gln-L[c] + 1.0 prpp[c] --> 1.0 pram[c] + 1.0 ppi[c] + 1.0 glu-L[c]	Purine and Pyrimidine Biosynthesis	2.4.2.14	( BLBBGE_483 )
GLUR	glutamate racemase	1.0 glu-D[c] <==> 1.0 glu-L[c]	Cell Envelope Biosynthesis	5.1.1.3	( BLBBGE_411 )
GLUt2r	L-glutamate transport via proton symport	1.0 glu-L[e] + 1.0 h[e] --> 1.0 h[c] + 1.0 glu-L[c]	Transport, Extracellular	NO_EC	( BLBBGE_358 )
GLYALDt	Glyceraldehyde transport via diffusion chanel	1.0 glyald[e] <==> 1.0 glyald[c]	Transport, Extracellular	3.6.3.17	( BLBBGE_460 )
GLYCL	Glycine Cleavage System	1.0 thf[c] + 1.0 nad[c] + 1.0 gly[c] <==> 1.0 co2[c] + 1.0 nadh[c] + 1.0 mlthf[c] + 1.0 nh4[c]	Folate Metabolism	1.4.4.2 and 2.1.2.10 and 1.8.1.4	( BLBBGE_147 ) and ( BLBBGE_616 ) and ( BLBBGE_188 ) and ( BLBBGE_418 )
GLYCALt	glycolaldehyde transport via diffusion channel	1.0 gcald[e] <==> 1.0 gcald[c]	Transport, Extracellular	NO_EC	( BLBBGE_460 )
GLYCt	glycerol transport via diffusion channel	1.0 glyc[e] <==> 1.0 glyc[c]	Transport, Extracellular	NO_EC	( BLBBGE_460 )
GLYK	glycerol kinase	1.0 glyc[c] + 1.0 atp[c] --> 1.0 glyc3p[c] + 1.0 h[c] + 1.0 adp[c]	Alternate Carbon Metabolism	2.7.1.30	( BLBBGE_459 )
GLYt	Glycine transport via diffusion	1.0 gly[e] <==> 1.0 gly[c]	Transport, Extracellular	NO_EC
GMPS2	GMP synthase	1.0 xmp[c] + 1.0 h2o[c] + 1.0 gln-L[c] + 1.0 atp[c] --> 1.0 ppi[c] + 1.0 gmp[c] + 1.0 amp[c] + 1.0 glu-L[c] + 2.0 h[c]	Purine and Pyrimidine Biosynthesis	6.3.5.2	( BLBBGE_478 )
GRTT	geranyltranstransferase	1.0 ipdp[c] + 1.0 grdp[c] --> 1.0 ppi[c] + 1.0 frdp[c]	Cofactor and Prosthetic Group Biosynthesis	2.5.1.10
GTPCI	GTP cyclohydrolase I	1.0 h2o[c] + 1.0 gtp[c] --> 1.0 h[c] + 1.0 for[c] + 1.0 ahdt[c]	Cofactor and Prosthetic Group Biosynthesis	3.5.4.16	( BLBBGE_570 )
GTPCII2	GTP cyclohydrolase II (25drapp)	3.0 h2o[c] + 1.0 gtp[c] --> 1.0 ppi[c] + 2.0 h[c] + 1.0 for[c] + 1.0 25drapp[c]	Cofactor and Prosthetic Group Biosynthesis	3.5.4.25	( BLBBGE_323 )
H2Ot	H2O transport via diffusion	1.0 h2o[e] <==> 1.0 h2o[c]	Transport, Extracellular	NO_EC
HCO3E	HCO3 equilibration reaction (spontaneus)	1.0 h2o[c] + 1.0 co2[c] <==> 1.0 hco3[c] + 1.0 h[c]	Other function	4.2.1.1
HISabc	L-histidine transport via ABC system	1.0 h2o[c] + 1.0 atp[c] + 1.0 his-L[e] --> 1.0 his-L[c] + 1.0 pi[c] + 1.0 h[c] + 1.0 adp[c]	Transport, Extracellular	NO_EC
HISTD	histidinol dehydrogenase	1.0 histd[c] + 1.0 h2o[c] + 2.0 nad[c] --> 1.0 his-L[c] + 2.0 nadh[c] + 3.0 h[c]	Histidine Metabolism	1.1.1.23	( BLBBGE_434 )
HISTP	histidinol-phosphatase	1.0 hisp[c] + 1.0 h2o[c] --> 1.0 histd[c] + 1.0 pi[c]	Histidine Metabolism	3.1.3.15	( BLBBGE_436 )
HMBS	hydroxymethylbilane synthase	4.0 ppbng[c] + 1.0 h2o[c] --> 1.0 hmbil[c] + 4.0 nh4[c]	Cofactor and Prosthetic Group Biosynthesis	4.3.1.8	( BLBBGE_573 )
HPPK2	6-hydroxymethyl-dihydropterin pyrophosphokinase	1.0 6hmhpt[c] + 1.0 atp[c] --> 1.0 6hmhptpp[c] + 1.0 amp[c] + 1.0 h[c]	Cofactor and Prosthetic Group Biosynthesis	2.7.6.3	( BLBBGE_627 )
HSDy	homoserine dehydrogenase (NADPH)	1.0 aspsa[c] + 1.0 nadph[c] + 1.0 h[c] --> 1.0 hom-L[c] + 1.0 nadp[c]	Threonine and Lysine Metabolism	1.1.1.3	( BLBBGE_501 )
HSK	homoserine kinase	1.0 hom-L[c] + 1.0 atp[c] --> 1.0 phom[c] + 1.0 h[c] + 1.0 adp[c]	Threonine and Lysine Metabolism	2.7.1.39	( BLBBGE_500 )
HSST	homoserine O-succinyltransferase	1.0 hom-L[c] + 1.0 succoa[c] --> 1.0 suchms[c] + 1.0 coa[c]	Methionine Metabolism	2.3.1.46	( BLBBGE_114 )
HSTPT	histidinol-phosphate transaminase	1.0 imacp[c] + 1.0 glu-L[c] <==> 1.0 akg[c] + 1.0 hisp[c]	Histidine Metabolism	2.6.1.9	( BLBBGE_435 )
ICDHyr	isocitrate dehydrogenase (NADP)	1.0 icit[c] + 1.0 nadp[c] --> 1.0 akg[c] + 1.0 co2[c] + 1.0 nadph[c]	Citric Acid Cycle	1.1.1.42	( BLBBGE_272 )
ICHORSi	Isochorismate Synthase	1.0 chor[c] --> 1.0 ichor[c]	Cofactor and Prosthetic Group Biosynthesis	5.4.4.2	( BLBBGE_192 )
IG3PS	Imidazole-glycerol-3-phosphate synthase	1.0 prlp[c] + 1.0 gln-L[c] --> 1.0 aicar[c] + 1.0 h[c] + 1.0 glu-L[c] + 1.0 eig3p[c]	Histidine Metabolism	EC	( BLBBGE_437 and BLBBGE_439 )
IGPDH	imidazoleglycerol-phosphate dehydratase	1.0 eig3p[c] --> 1.0 h2o[c] + 1.0 imacp[c]	Histidine Metabolism	4.2.1.19	( BLBBGE_436 )
IGPS	indole-3-glycerol-phosphate synthase	1.0 h[c] + 1.0 2cpr5p[c] --> 1.0 h2o[c] + 1.0 co2[c] + 1.0 3ig3p[c]	Tyrosine, Tryptophan, and Phenylalanine Metabolism	4.1.1.48	( BLBBGE_424 )
ILEt	L-isoleucine efflux transporter	1.0 ile-L[c] --> 1.0 ile-L[e]	Transport, Extracellular	NO_EC
ILETA	isoleucine transaminase	1.0 ile-L[c] + 1.0 akg[c] <==> 1.0 3mop[c] + 1.0 glu-L[c]	Valine, Leucine, and Isoleucine Metabolism	2.6.1.42	( BLBBGE_455 )
IMPC	IMP cyclohydrolase	1.0 fprica[c] --> 1.0 h2o[c] + 1.0 imp[c]	Purine and Pyrimidine Biosynthesis	3.5.4.10	( BLBBGE_480 )
IMPD	IMP dehydrogenase	1.0 h2o[c] + 1.0 imp[c] + 1.0 nad[c] --> 1.0 xmp[c] + 1.0 nadh[c] + 1.0 h[c]	Purine and Pyrimidine Biosynthesis	1.1.1.205	( BLBBGE_160 )
IPDDIi	isopentenyl-diphosphate D-isomerase	1.0 ipdp[c] --> 1.0 dmpp[c]	Cofactor and Prosthetic Group Biosynthesis	5.3.3.2	( BLBBGE_190 )
IPMD	3-isopropylmalate dehydrogenase	1.0 3c2hmp[c] + 1.0 nad[c] --> 1.0 3c4mop[c] + 1.0 nadh[c] + 1.0 h[c]	Valine, Leucine, and Isoleucine Metabolism	1.1.1.85	( BLBBGE_070 )
IPPMIa	3-isopropylmalate dehydratase	1.0 3c2hmp[c] <==> 1.0 2ippm[c] + 1.0 h2o[c]	Valine, Leucine, and Isoleucine Metabolism	4.2.1.33	( BLBBGE_068 and BLBBGE_069 )
IPPMIb	2-isopropylmalate hydratase	1.0 2ippm[c] + 1.0 h2o[c] <==> 1.0 3c3hmp[c]	Valine, Leucine, and Isoleucine Metabolism	4.2.1.33	( BLBBGE_068 and BLBBGE_069 )
IPPS	2-isopropylmalate synthase	1.0 h2o[c] + 1.0 accoa[c] + 1.0 3mob[c] --> 1.0 coa[c] + 1.0 h[c] + 1.0 3c3hmp[c]	Valine, Leucine, and Isoleucine Metabolism	4.1.3.12	( BLBBGE_067 )
KARA1i	acetohydroxy acid isomeroreductase	1.0 alac-S[c] + 1.0 nadph[c] + 1.0 h[c] --> 1.0 nadp[c] + 1.0 23dhmb[c]	Valine, Leucine, and Isoleucine Metabolism	1.1.1.86	( BLBBGE_554 )
KARA2i	ketol-acid reductoisomerase (2-Aceto-2-hydroxybutanoate)	1.0 2ahbut[c] + 1.0 nadph[c] + 1.0 h[c] --> 1.0 23dhmp[c] + 1.0 nadp[c]	Valine, Leucine, and Isoleucine Metabolism	1.1.1.86	( BLBBGE_554 )
KAS15	beta-ketoacyl-ACP synthase (3)	1.0 malACP[c] + 1.0 h[c] + 1.0 accoa[c] --> 1.0 actACP[c] + 1.0 co2[c] + 1.0 coa[c]	Membrane Lipid Metabolism	2.3.1.180	( BLBBGE_111 )
KHK	ketohexokinase	1.0 atp[c] + 1.0 fru[c] --> 1.0 f1p[c] + 1.0 h[c] + 1.0 adp[c]	Fructose and Mannose Metabolism	2.7.1.3	( BLBBGE_008 )
Kt2r	potassium reversible transport via proton symport	1.0 h[e] + 1.0 k[e] <==> 1.0 k[c] + 1.0 h[c]	Transport, Extracellular	NO_EC	( BLBBGE_574 and BLBBGE_575 )
LEUabc	L-leucine transport via ABC system	1.0 leu-L[e] + 1.0 h2o[c] + 1.0 atp[c] --> 1.0 pi[c] + 1.0 h[c] + 1.0 leu-L[c] + 1.0 adp[c]	Transport, Extracellular	NO_EC	( BLBBGE_619 )
LEUTA	leucine transaminase	1.0 4mop[c] + 1.0 glu-L[c] <==> 1.0 akg[c] + 1.0 leu-L[c]	Valine, Leucine, and Isoleucine Metabolism	2.6.1.42	( BLBBGE_342 or BLBBGE_455 )
LYSabc	L-lysine transport via ABC system	1.0 h2o[c] + 1.0 lys-L[e] + 1.0 atp[c] --> 1.0 pi[c] + 1.0 lys-L[c] + 1.0 h[c] + 1.0 adp[c]	Transport, Extracellular	NO_EC
MALt2_2	Malate transport via proton symport (2 H)	1.0 mal-L[e] + 2.0 h[e] --> 2.0 h[c] + 1.0 mal-L[c]	Transport, Extracellular	NO_EC	( BLBBGE_358 )
MCOATA	Malonyl-CoA-ACP transacylase	1.0 malcoa[c] + 1.0 ACP[c] --> 1.0 coa[c] + 1.0 malACP[c]	Membrane Lipid Metabolism	2.3.1.39	( BLBBGE_538 )
MCTP1A	murein crosslinking transpeptidase	1.0 murein5p5p[c] --> 1.0 murein5px4p[c] + 1.0 ala-D[c]	Cell Envelope Biosynthesis	3.4.16.4	( BLBBGE_391 )
MDH	malate dehydrogenase	1.0 mal-L[c] + 1.0 nad[c] <==> 1.0 nadh[c] + 1.0 h[c] + 1.0 oaa[c]	Citric Acid Cycle	1.1.1.37	( BLBBGE_617 )
ME2	malic enzyme (NADP)	1.0 nadp[c] + 1.0 mal-L[c] --> 1.0 pyr[c] + 1.0 co2[c] + 1.0 nadph[c]	Anaplerotic reactions	1.1.1.40	( BLBBGE_412 )
METabc	L-methionine transport via ABC system	1.0 h2o[c] + 1.0 met-L[e] + 1.0 atp[c] --> 1.0 met-L[c] + 1.0 pi[c] + 1.0 h[c] + 1.0 adp[c]	Transport, Extracellular	NO_EC
METAT	methionine adenosyltransferase	1.0 h2o[c] + 1.0 met-L[c] + 1.0 atp[c] --> 1.0 amet[c] + 1.0 ppi[c] + 1.0 pi[c]	Methionine Metabolism	2.5.1.6	( BLBBGE_345 )
METS	methionine synthase	1.0 hcys-L[c] + 1.0 5mthf[c] <==> 1.0 met-L[c] + 1.0 h[c] + 1.0 thf[c]	Methionine Metabolism	2.1.1.14	( BLBBGE_114 )
MEVK1x	mevalonate kinase	1.0 mev-R[c] + 1.0 atp[c] --> 1.0 5pmev[c] + 1.0 h[c] + 1.0 adp[c]	Cell Envelope Biosynthesis	2.7.1.36	( BLBBGE_085 )
MG2t	magnesium (Mg+2) transport	1.0 mg2[e] <==> 1.0 mg2[c]	Inorganic Ion Transport and Metabolism	NO_EC	( BLBBGE_123 )
MPTG	murein polymerizing transglycosylase	2.0 uaagmda[c] --> 2.0 udcpdp[c] + 1.0 murein5p5p[c] + 2.0 h[c]	Cell Envelope Biosynthesis	2.4.1.129	( BLBBGE_284 )
MTHFC	methenyltetrahydrofolate cyclohydrolase	1.0 h2o[c] + 1.0 methf[c] <==> 1.0 10fthf[c] + 1.0 h[c]	Folate Metabolism	3.5.4.9	( BLBBGE_442 )
MTHFD	methylenetetrahydrofolate dehydrogenase (NADP)	1.0 nadp[c] + 1.0 mlthf[c] <==> 1.0 nadph[c] + 1.0 methf[c]	Folate Metabolism	1.5.1.5	( BLBBGE_442 )
MTHFR2	5,10-methylenetetrahydrofolate reductase (NADH)	1.0 nadh[c] + 2.0 h[c] + 1.0 mlthf[c] <==> 1.0 5mthf[c] + 1.0 nad[c]	Folate Metabolism	1.5.1.20	( BLBBGE_445 )
NAabc	Sodium transport out via ABC system	1.0 h2o[c] + 1.0 na1[c] + 1.0 atp[c] --> 1.0 pi[c] + 1.0 na1[e] + 1.0 adp[c] + 1.0 h[c]	Transport, Extracellular	3.6.3.15	( BLBBGE_567 )
NADH10	NADH dehydrogenase (menaquinone-8 & 0 protons)	1.0 nadh[c] + 1.0 mqn8[c] + 1.0 h[c] --> 1.0 mql8[c] + 1.0 nad[c]	Oxidative Phosphorylation	1.6.5.3	( BLBBGE_193 )
NADH7	NADH dehydrogenase (menaquinone-8 & 2 protons)	1.0 nadh[c] + 1.0 mqn8[c] + 3.0 h[c] --> 2.0 h[e] + 1.0 nad[c] + 1.0 mql8[c]	Oxidative Phosphorylation	1.6.5.3	( BLBBGE_193 )
NADH8	NADH dehydrogenase (demethylmenaquinone-8 & 2.8 protons)	1.0 nadh[c] + 1.0 2dmmq8[c] + 3.8 h[c] --> 2.8 h[e] + 1.0 2dmmql8[c] + 1.0 nad[c]	Oxidative Phosphorylation	1.6.5.3	( BLBBGE_193 )
NADH9	NADH dehydrogenase (demethylmenaquinone-8 & 0 protons)	1.0 nadh[c] + 1.0 h[c] + 1.0 2dmmq8[c] --> 1.0 nad[c] + 1.0 2dmmql8[c]	Oxidative Phosphorylation	1.6.5.3	( BLBBGE_193 )
NADK	NAD kinase	1.0 atp[c] + 1.0 nad[c] --> 1.0 nadp[c] + 1.0 h[c] + 1.0 adp[c]	Cofactor and Prosthetic Group Biosynthesis	2.7.1.23	( BLBBGE_086 )
NADS1	NAD synthase (nh3)	1.0 dnad[c] + 1.0 nh4[c] + 1.0 atp[c] --> 1.0 ppi[c] + 1.0 h[c] + 1.0 nad[c] + 1.0 amp[c]	Cofactor and Prosthetic Group Biosynthesis	6.3.1.5	( BLBBGE_571 )
NADS2	NAD synthase (glutamine)	1.0 dnad[c] + 1.0 h2o[c] + 1.0 gln-L[c] + 1.0 atp[c] --> 1.0 ppi[c] + 1.0 nad[c] + 1.0 h[c] + 1.0 glu-L[c] + 1.0 amp[c]	Cofactor and Prosthetic Group Biosynthesis	6.3.5.1	( BLBBGE_571 )
NAMNPP	nicotinic acid mononucleotide pyrophosphorylase	1.0 prpp[c] + 1.0 h2o[c] + 1.0 nac[c] + 1.0 atp[c] --> 1.0 nicrnt[c] + 1.0 ppi[c] + 1.0 pi[c] + 1.0 adp[c]	Cofactor and Prosthetic Group Biosynthesis	2.4.2.11	( BLBBGE_208 )
NAt3_1	sodium proton antiporter (H:NA is 1:1)	1.0 na1[c] + 1.0 h[e] <==> 1.0 h[c] + 1.0 na1[e]	Transport, Extracellular	NO_EC
NDPK1	nucleoside-diphosphate kinase (ATP:GDP)	1.0 gdp[c] + 1.0 atp[c] <==> 1.0 gtp[c] + 1.0 adp[c]	Nucleotide Salvage Pathway	2.7.4.6	( BLBBGE_453 )
NDPK2	nucleoside-diphosphate kinase (ATP:UDP)	1.0 udp[c] + 1.0 atp[c] <==> 1.0 utp[c] + 1.0 adp[c]	Nucleotide Salvage Pathway	2.7.4.6	( BLBBGE_453 )
NDPK3	nucleoside-diphosphate kinase (ATP:CDP)	1.0 cdp[c] + 1.0 atp[c] <==> 1.0 ctp[c] + 1.0 adp[c]	Nucleotide Salvage Pathway	2.7.4.6	( BLBBGE_453 )
NDPK4	nucleoside-diphosphate kinase (ATP:dTDP)	1.0 dtdp[c] + 1.0 atp[c] <==> 1.0 dttp[c] + 1.0 adp[c]	Nucleotide Salvage Pathway	2.7.4.6	( BLBBGE_453 )
NDPK5	nucleoside-diphosphate kinase (ATP:dGDP)	1.0 dgdp[c] + 1.0 atp[c] <==> 1.0 dgtp[c] + 1.0 adp[c]	Nucleotide Salvage Pathway	2.7.4.6	( BLBBGE_453 )
NDPK6	nucleoside-diphosphate kinase (ATP:dUDP)	1.0 dudp[c] + 1.0 atp[c] <==> 1.0 dutp[c] + 1.0 adp[c]	Nucleotide Salvage Pathway	2.7.4.6	( BLBBGE_453 )
NDPK7	nucleoside-diphosphate kinase (ATP:dCDP)	1.0 atp[c] + 1.0 dcdp[c] <==> 1.0 adp[c] + 1.0 dctp[c]	Nucleotide Salvage Pathway	2.7.4.6	( BLBBGE_453 )
NDPK8	nucleoside-diphosphate kinase (ATP:dADP)	1.0 dadp[c] + 1.0 atp[c] <==> 1.0 datp[c] + 1.0 adp[c]	Nucleotide Salvage Pathway	2.7.4.6	( BLBBGE_453 )
NDPK9	nucleoside-diphosphate kinase (ATP:IDP)	1.0 idp[c] + 1.0 atp[c] <==> 1.0 itp[c] + 1.0 adp[c]	Nucleotide Salvage Pathway	2.7.4.6	( BLBBGE_453 )
NH4t	ammonia reversible transport	1.0 nh4[e] <==> 1.0 nh4[c]	Transport, Extracellular	NO_EC
NMNP	Nicotinic permease	1.0 nac[e] --> 1.0 nac[c]	Transport, Extracellular	NO_EC	( BLBBGE_380 )
NNAT	nicotinate-nucleotide adenylyltransferase	1.0 nicrnt[c] + 1.0 h[c] + 1.0 atp[c] --> 1.0 dnad[c] + 1.0 ppi[c]	Cofactor and Prosthetic Group Biosynthesis	2.7.7.18	( BLBBGE_327 )
NPHS	naphthoate synthase	1.0 h2o[c] + 1.0 14dhncoa[c] --> 1.0 dhna[c] + 1.0 coa[c] + 1.0 h[c]	Cofactor and Prosthetic Group Biosynthesis	4.1.3.36	( BLBBGE_267 )
NTD4	5'-nucleotidase (CMP)	1.0 h2o[c] + 1.0 cmp[c] --> 1.0 cytd[c] + 1.0 pi[c]	Nucleotide Salvage Pathway	3.1.3.5
NTPP1	Nucleoside triphosphate pyrophosphorylase (dgtp)	1.0 h2o[c] + 1.0 dgtp[c] --> 1.0 ppi[c] + 1.0 dgmp[c] + 1.0 h[c]	Nucleotide Salvage Pathway	3.6.1.19	( BLBBGE_405 )
NTPP2	Nucleoside triphosphate pyrophosphorylase (gtp)	1.0 h2o[c] + 1.0 gtp[c] --> 1.0 ppi[c] + 1.0 gmp[c] + 1.0 h[c]	Nucleotide Salvage Pathway	3.6.1.19	( BLBBGE_405 )
NTPP3	Nucleoside triphosphate pyrophosphorylase (dctp)	1.0 h2o[c] + 1.0 dctp[c] --> 1.0 dcmp[c] + 1.0 ppi[c] + 1.0 h[c]	Nucleotide Salvage Pathway	3.5.4.13	( BLBBGE_405 )
NTPP4	Nucleoside triphosphate pyrophosphorylase (ctp)	1.0 ctp[c] + 1.0 h2o[c] --> 1.0 ppi[c] + 1.0 h[c] + 1.0 cmp[c]	Nucleotide Salvage Pathway	3.5.4.19	( BLBBGE_405 )
NTPP5	Nucleoside triphosphate pyrophosphorylase (datp)	1.0 datp[c] + 1.0 h2o[c] --> 1.0 ppi[c] + 1.0 damp[c] + 1.0 h[c]	Nucleotide Salvage Pathway	3.5.4.13	( BLBBGE_405 )
NTPP6	Nucleoside triphosphate pyrophosphorylase (atp)	1.0 h2o[c] + 1.0 atp[c] --> 1.0 ppi[c] + 1.0 amp[c] + 1.0 h[c]	Nucleotide Salvage Pathway	3.5.4.19	( BLBBGE_405 )
NTPP7	Nucleoside triphosphate pyrophosphorylase (dttp)	1.0 h2o[c] + 1.0 dttp[c] --> 1.0 ppi[c] + 1.0 dtmp[c] + 1.0 h[c]	Nucleotide Salvage Pathway	3.5.4.13	( BLBBGE_405 )
NTPP8	Nucleoside triphosphate pyrophosphorylase (utp)	1.0 utp[c] + 1.0 h2o[c] --> 1.0 ump[c] + 1.0 ppi[c] + 1.0 h[c]	Nucleotide Salvage Pathway	3.5.4.19	( BLBBGE_405 )
O2t	o2 transport (diffusion)	1.0 o2[e] <==> 1.0 o2[c]	Transport, Extracellular	NO_EC
OCBT	ornithine carbamoyltransferase	1.0 citr-L[c] + 1.0 pi[c] + 1.0 h[c] <==> 1.0 cbp[c] + 1.0 orn[c]	Arginine and Proline Metabolism	2.1.3.3	( BLBBGE_318 )
OCTDPS	Octaprenyl pyrophosphate synthase	5.0 ipdp[c] + 1.0 frdp[c] --> 5.0 ppi[c] + 1.0 octdp[c]	Cofactor and Prosthetic Group Biosynthesis	2.5.1.29	( BLBBGE_303 )
OHPBAT	O-Phospho-4-hydroxy-L-threonine:2-oxoglutarate aminotransferase	1.0 ohpb[c] + 1.0 glu-L[c] <==> 1.0 akg[c] + 1.0 phthr[c]	Cofactor and Prosthetic Group Biosynthesis	2.6.1.52	( BLBBGE_428 or BLBBGE_144 )
OMCDC	2-Oxo-4-methyl-3-carboxypentanoate decarboxylation	1.0 3c4mop[c] + 1.0 h[c] --> 1.0 co2[c] + 1.0 4mop[c]	Valine, Leucine, and Isoleucine Metabolism	1.1.1.85	( BLBBGE_070 )
OMPDC	orotidine-5'-phosphate decarboxylase	1.0 h[c] + 1.0 orot5p[c] --> 1.0 ump[c] + 1.0 co2[c]	Purine and Pyrimidine Biosynthesis	4.1.1.23	( BLBBGE_512 )
ORPT	orotate phosphoribosyltransferase	1.0 orot[c] + 1.0 prpp[c] --> 1.0 ppi[c] + 1.0 orot5p[c]	Purine and Pyrimidine Biosynthesis	2.4.2.10	( BLBBGE_512 )
PAPPT3	phospho-N-acetylmuramoyl-pentapeptide-transferase (meso-2,6-diaminopimelate)	1.0 ugmda[c] + 1.0 udcpp[c] --> 1.0 ump[c] + 1.0 uagmda[c]	Cell Envelope Biosynthesis	2.7.8.13	( BLBBGE_389 )
PAPSR	phosphoadenylyl-sulfate reductase (thioredoxin)	1.0 trdrd[c] + 1.0 paps[c] --> 1.0 trdox[c] + 1.0 so3[c] + 1.0 pap[c] + 2.0 h[c]	Cysteine Metabolism	1.8.4.8	( BLBBGE_273 )
PDH	pyruvate dehydrogenase	1.0 pyr[c] + 1.0 coa[c] + 1.0 nad[c] --> 1.0 nadh[c] + 1.0 co2[c] + 1.0 accoa[c]	Glycolysis/Gluconeogenesis	1.2.1.-	( BLBBGE_099 and BLBBGE_098 and BLBBGE_147 and BLBBGE_446 )
PDX5PO	pyridoxine 5'-phosphate oxidase	1.0 o2[c] + 1.0 pdx5p[c] --> 1.0 h2o2[c] + 1.0 pydx5p[c]	Cofactor and Prosthetic Group Biosynthesis	1.4.3.5	( BLBBGE_050 )
PDX5PS	Pyridoxine 5'-phosphate synthase	1.0 dxyl5p[c] + 1.0 phthr[c] + 1.0 nad[c] --> 2.0 h2o[c] + 1.0 pi[c] + 1.0 nadh[c] + 1.0 pdx5p[c] + 1.0 h[c] + 1.0 co2[c]	Cofactor and Prosthetic Group Biosynthesis	1.1.1.262	( BLBBGE_015 and BLBBGE_075 )
PERD	Erythronate 4-phosphate (4per) dehydrogenase	1.0 4per[c] + 1.0 nad[c] <==> 1.0 ohpb[c] + 1.0 nadh[c] + 1.0 h[c]	Cofactor and Prosthetic Group Biosynthesis	1.1.1.290	( BLBBGE_283 )
PGAMT	phosphoglucosamine mutase	1.0 gam1p[c] <==> 1.0 gam6p[c]	Cell Envelope Biosynthesis	5.4.2.10	( BLBBGE_157 )
PGCD	phosphoglycerate dehydrogenase	1.0 nad[c] + 1.0 3pg[c] <==> 1.0 3php[c] + 1.0 nadh[c] + 1.0 h[c]	Glycine and Serine Metabolism	1.1.1.95	( BLBBGE_283 )
PGK	phosphoglycerate kinase	1.0 atp[c] + 1.0 3pg[c] <==> 1.0 adp[c] + 1.0 13dpg[c]	Glycolysis/Gluconeogenesis	2.7.2.3	( BLBBGE_294 )
PGM	phosphoglycerate mutase	1.0 2pg[c] <==> 1.0 3pg[c]	Glycolysis/Gluconeogenesis	5.4.2.1	( BLBBGE_231 )
PHEt	L-phenylalanine efflux transport	1.0 phe-L[c] --> 1.0 phe-L[e]	Transport, Extracellular	NO_EC
PHETA1	phenylalanine transaminase	1.0 akg[c] + 1.0 phe-L[c] <==> 1.0 phpyr[c] + 1.0 glu-L[c]	Tyrosine, Tryptophan, and Phenylalanine Metabolism	2.6.1.57	( BLBBGE_342 )
PIt7	phosphate transport in/out via three Na+ symporter	1.0 pi[e] + 3.0 na1[e] <==> 3.0 na1[c] + 1.0 pi[c]	Transport, Extracellular	NO_EC	( BLBBGE_368 )
PMDPHT	pyrimidine phosphatase	1.0 h2o[c] + 1.0 5aprbu[c] --> 1.0 4r5au[c] + 1.0 pi[c]	Cofactor and Prosthetic Group Biosynthesis	3.1.3.-	(BLBBGE_076)
PMEVKx	phosphomevalonate kinase	1.0 5pmev[c] + 1.0 atp[c] --> 1.0 5dpmev[c] + 1.0 adp[c]	Cell Envelope Biosynthesis	2.7.4.2
PNTK	pantothenate kinase	1.0 pnto-R[c] + 1.0 atp[c] --> 1.0 4ppan[c] + 1.0 h[c] + 1.0 adp[c]	Cofactor and Prosthetic Group Biosynthesis	2.7.1.33	( BLBBGE_132 )
PNTOt4	Pantothenate sodium symporter	1.0 na1[e] + 1.0 pnto-R[e] --> 1.0 pnto-R[c] + 1.0 na1[c]	Transport, Extracellular	NO_EC
PPA	inorganic diphosphatase	1.0 h2o[c] + 1.0 ppi[c] --> 2.0 pi[c] + 1.0 h[c]	Anaplerotic reactions	3.6.1.1	( BLBBGE_010 )
PPBNGt	Phorphobilinogen transport	1.0 ppbng[e] <==> 1.0 ppbng[c]	Transport, Extracellular	NO_EC
PPCK	phosphoenolpyruvate carboxykinase	1.0 oaa[c] + 1.0 atp[c] --> 1.0 pep[c] + 1.0 co2[c] + 1.0 adp[c]	Anaplerotic reactions	4.1.1.49	( BLBBGE_077 )
PPCDC	phosphopantothenoylcysteine decarboxylase	1.0 h[c] + 1.0 4ppcys[c] --> 1.0 pan4p[c] + 1.0 co2[c]	Cofactor and Prosthetic Group Biosynthesis	4.1.1.36
PPNCL2	phosphopantothenate-cysteine ligase	1.0 ctp[c] + 1.0 4ppan[c] + 1.0 cys-L[c] --> 1.0 h[c] + 1.0 ppi[c] + 1.0 4ppcys[c] + 1.0 cmp[c]	Cofactor and Prosthetic Group Biosynthesis	6.3.2.5
PPND	prephenate dehydrogenase	1.0 pphn[c] + 1.0 nad[c] --> 1.0 34hpp[c] + 1.0 nadh[c] + 1.0 co2[c]	Tyrosine, Tryptophan, and Phenylalanine Metabolism	1.3.1.12	( BLBBGE_343 )
PPNDH	prephenate dehydratase	1.0 pphn[c] + 1.0 h[c] --> 1.0 phpyr[c] + 1.0 h2o[c] + 1.0 co2[c]	Tyrosine, Tryptophan, and Phenylalanine Metabolism	4.2.1.51	( BLBBGE_341 )
PRAGSr	phosphoribosylglycinamide synthase	1.0 pram[c] + 1.0 gly[c] + 1.0 atp[c] --> 1.0 gar[c] + 1.0 pi[c] + 1.0 h[c] + 1.0 adp[c]	Purine and Pyrimidine Biosynthesis	6.3.4.13	( BLBBGE_479 )
PRAIi	phosphoribosylanthranilate isomerase (irreversible)	1.0 pran[c] --> 1.0 2cpr5p[c]	Tyrosine, Tryptophan, and Phenylalanine Metabolism	5.3.1.24	( BLBBGE_425 )
PRAIS	phosphoribosylaminoimidazole synthase	1.0 atp[c] + 1.0 fpram[c] --> 1.0 pi[c] + 2.0 h[c] + 1.0 adp[c] + 1.0 air[c]	Purine and Pyrimidine Biosynthesis	6.3.3.1	( BLBBGE_482 )
PRAMPC	phosphoribosyl-AMP cyclohydrolase	1.0 h2o[c] + 1.0 prbamp[c] --> 1.0 prfp[c]	Histidine Metabolism	3.5.4.19	( BLBBGE_440 )
PRASCS	phosphoribosylaminoimidazolesuccinocarboxamide synthase	1.0 asp-L[c] + 1.0 atp[c] + 1.0 5aizc[c] --> 1.0 25aics[c] + 1.0 pi[c] + 1.0 h[c] + 1.0 adp[c]	Purine and Pyrimidine Biosynthesis	6.3.2.6	( BLBBGE_484 )
PRATPP	phosphoribosyl-ATP pyrophosphatase	1.0 h2o[c] + 1.0 prbatp[c] --> 1.0 ppi[c] + 1.0 prbamp[c] + 1.0 h[c]	Histidine Metabolism	3.6.1.31	( BLBBGE_440 )
PRFGS	phosphoribosylformylglycinamidine synthase	1.0 h2o[c] + 1.0 fgam[c] + 1.0 gln-L[c] + 1.0 atp[c] --> 1.0 h[c] + 1.0 pi[c] + 1.0 adp[c] + 1.0 glu-L[c] + 1.0 fpram[c]	Purine and Pyrimidine Biosynthesis	6.3.5.3	( BLBBGE_486 )
PRMICIi	1-(5-phosphoribosyl)-5-[(5-phosphoribosylamino)methylideneamino)imidazole-4-carboxamide isomerase (irreversible)	1.0 prfp[c] --> 1.0 prlp[c]	Histidine Metabolism	5.3.1.16	( BLBBGE_438 )
PROt2r	L-proline reversible transport via proton symport	1.0 h[e] + 1.0 pro-L[e] <==> 1.0 pro-L[c] + 1.0 h[c]	Transport, Extracellular	NO_EC
PRPPS	phosphoribosylpyrophosphate synthetase	1.0 r5p[c] + 1.0 atp[c] --> 1.0 amp[c] + 1.0 prpp[c] + 1.0 h[c]	Histidine Metabolism	2.7.6.1	( BLBBGE_497 )
PSCVT	3-phosphoshikimate 1-carboxyvinyltransferase	1.0 pep[c] + 1.0 skm5p[c] --> 1.0 pi[c] + 1.0 3psme[c]	Tyrosine, Tryptophan, and Phenylalanine Metabolism	2.5.1.19	( BLBBGE_406 )
PSD120	Phosphatidylserine decarboxylase (n-C12:0)	1.0 ps120[c] + 1.0 h[c] --> 1.0 pe120[c] + 1.0 co2[c]	Glycerophospholipid Metabolism	4.1.1.65	( BLBBGE_225 )
PSD160	Phosphatidylserine decarboxylase (n-C16:0)	1.0 h[c] + 1.0 ps160[c] --> 1.0 co2[c] + 1.0 pe160[c]	Glycerophospholipid Metabolism	4.1.1.65	( BLBBGE_225 )
PSERT	phosphoserine transaminase	1.0 3php[c] + 1.0 glu-L[c] <==> 1.0 akg[c] + 1.0 pser-L[c]	Glycine and Serine Metabolism	2.6.1.52	( BLBBGE_428 or BLBBGE_144 )
PSP-L	phosphoserine phosphatase (L-serine)	1.0 pser-L[c] + 1.0 h2o[c] --> 1.0 pi[c] + 1.0 ser-L[c]	Glycine and Serine Metabolism	3.1.3.3
PSSA120	Phosphatidylserine syntase (n-C12:0)	1.0 cdpdddecg[c] + 1.0 ser-L[c] --> 1.0 ps120[c] + 1.0 h[c] + 1.0 cmp[c]	Membrane Lipid Metabolism	2.7.8.8	( BLBBGE_532 )
PSSA160	Phosphatidylserine syntase (n-C16:0)	1.0 cdpdhdecg[c] + 1.0 ser-L[c] --> 1.0 ps160[c] + 1.0 h[c] + 1.0 cmp[c]	Membrane Lipid Metabolism	2.7.8.8	( BLBBGE_532 )
PTPATi	pantetheine-phosphate adenylyltransferase	1.0 pan4p[c] + 1.0 h[c] + 1.0 atp[c] --> 1.0 ppi[c] + 1.0 dpcoa[c]	Cofactor and Prosthetic Group Biosynthesis	2.7.7.3	( BLBBGE_286 )
PYRt2r	pyruvate reversible transport via proton symport	1.0 h[e] + 1.0 pyr[e] <==> 1.0 pyr[c] + 1.0 h[c]	Transport, Extracellular	NO_EC
RBFK	riboflavin kinase	1.0 atp[c] + 1.0 ribflv[c] --> 1.0 fmn[c] + 1.0 h[c] + 1.0 adp[c]	Cofactor and Prosthetic Group Biosynthesis	2.7.1.26	( BLBBGE_072 )
RBFSa	riboflavin synthase	1.0 4r5au[c] + 1.0 db4p[c] --> 2.0 h2o[c] + 1.0 dmlz[c] + 1.0 pi[c]	Cofactor and Prosthetic Group Biosynthesis	2.5.1.9	( BLBBGE_076 )
RBFSb	riboflavin synthase	2.0 dmlz[c] --> 1.0 4r5au[c] + 1.0 ribflv[c]	Cofactor and Prosthetic Group Biosynthesis	2.5.1.9	( BLBBGE_547 )
RNDR1	ribonucleoside-diphosphate reductase (ADP)	1.0 trdrd[c] + 1.0 adp[c] --> 1.0 dadp[c] + 1.0 h2o[c] + 1.0 trdox[c]	Nucleotide Salvage Pathway	1.17.4.1	( BLBBGE_310 and BLBBGE_p004 )
RNDR2	ribonucleoside-diphosphate reductase (GDP)	1.0 gdp[c] + 1.0 trdrd[c] --> 1.0 h2o[c] + 1.0 dgdp[c] + 1.0 trdox[c]	Nucleotide Salvage Pathway	1.17.4.1	( BLBBGE_310 and BLBBGE_p004 )
RNDR3	ribonucleoside-diphosphate reductase (CDP)	1.0 cdp[c] + 1.0 trdrd[c] --> 1.0 h2o[c] + 1.0 trdox[c] + 1.0 dcdp[c]	Nucleotide Salvage Pathway	1.17.4.1	( BLBBGE_310 and BLBBGE_p004 )
RNDR4	ribonucleoside-diphosphate reductase (UDP)	1.0 udp[c] + 1.0 trdrd[c] --> 1.0 h2o[c] + 1.0 trdox[c] + 1.0 dudp[c]	Nucleotide Salvage Pathway	1.17.4.1	( BLBBGE_310 and BLBBGE_p004 )
RPE	ribulose 5-phosphate 3-epimerase	1.0 ru5p-D[c] <==> 1.0 xu5p-D[c]	Pentose Phosphate Pathway	5.1.3.1	( BLBBGE_347 )
RPI	ribose-5-phosphate isomerase	1.0 r5p[c] <==> 1.0 ru5p-D[c]	Pentose Phosphate Pathway	5.3.1.6	( BLBBGE_295 )
SADT2	Sulfate adenyltransferase	1.0 so4[c] + 1.0 h2o[c] + 1.0 gtp[c] + 1.0 atp[c] <==> 1.0 ppi[c] + 1.0 pi[c] + 1.0 gdp[c] + 1.0 aps[c]	Cysteine Metabolism	2.7.7.4	( BLBBGE_275 and BLBBGE_274 )
SDPDS	succinyl-diaminopimelate desuccinylase	1.0 sl26da[c] + 1.0 h2o[c] --> 1.0 26dap-LL[c] + 1.0 succ[c]	Threonine and Lysine Metabolism	3.5.1.18	( BLBBGE_320 )
SDPTA	succinyldiaminopimelate transaminase	1.0 akg[c] + 1.0 sl26da[c] <==> 1.0 sl2a6o[c] + 1.0 glu-L[c]	Threonine and Lysine Metabolism	2.6.1.17	( BLBBGE_342 )
SEPHCHC	2-succinyl-5-enolpyruvyl-6-hydroxy-3-cyclohexene-1-carboxylate synthase	1.0 akg[c] + 1.0 ichor[c] + 2.0 h[c] --> 1.0 co2[c] + 1.0 5ephchc[c]	Cofactor and Prosthetic Group Biosynthesis	4.1.1.71	( BLBBGE_056 )
SERAT	serine O-acetyltransferase	1.0 ser-L[c] + 1.0 accoa[c] <==> 1.0 acser[c] + 1.0 coa[c]	Cysteine Metabolism	2.3.1.30	( BLBBGE_276 )
SERt	L-serine efflux transporter	1.0 ser-L[c] --> 1.0 ser-L[e]	Transport, Extracellular	NO_EC
SHCHC	2-succinyl-6-hydroxy-2,4-cyclohexadiene 1-carboxylate synthase	1.0 5ephchc[c] --> 1.0 pyr[c] + 1.0 2shchc[c] + 1.0 h[c]	Cofactor and Prosthetic Group Biosynthesis	4.2.99.20	( BLBBGE_131 )
SHCHD2	Sirohydrochlorin dehydrogenase-NAD	1.0 dscl[c] + 1.0 nad[c] --> 1.0 nadh[c] + 1.0 h[c] + 1.0 scl[c]	Cofactor and Prosthetic Group Biosynthesis	1.3.1.76	( BLBBGE_281 )
SHCHF	Sirohydrochlorin ferrochetalase	1.0 fe2[c] + 1.0 scl[c] --> 1.0 sheme[c] + 3.0 h[c]	Cofactor and Prosthetic Group Biosynthesis	4.99.1.4	( BLBBGE_278 )
SHK3Dr	shikimate dehydrogenase	1.0 3dhsk[c] + 1.0 nadph[c] + 1.0 h[c] <==> 1.0 nadp[c] + 1.0 skm[c]	Tyrosine, Tryptophan, and Phenylalanine Metabolism	1.1.1.25	( BLBBGE_142 )
SHKK	shikimate kinase	1.0 skm[c] + 1.0 atp[c] --> 1.0 h[c] + 1.0 adp[c] + 1.0 skm5p[c]	Tyrosine, Tryptophan, and Phenylalanine Metabolism	2.7.1.71	( BLBBGE_430 )
SHSL1	O-succinylhomoserine lyase (L-cysteine)	1.0 suchms[c] + 1.0 cys-L[c] --> 1.0 cyst-L[c] + 1.0 succ[c] + 1.0 h[c]	Methionine Metabolism	4.2.99.9	( BLBBGE_568 )
SUCBZL	o-succinylbenzoate-CoA ligase	1.0 sucbz[c] + 1.0 coa[c] + 1.0 atp[c] --> 1.0 sbzcoa[c] + 1.0 ppi[c] + 1.0 amp[c]	Cofactor and Prosthetic Group Biosynthesis	6.2.1.26	( BLBBGE_271 )
SUCBZS	O-succinylbenzoate-CoA synthase	1.0 2shchc[c] --> 1.0 h2o[c] + 1.0 sucbz[c]	Cofactor and Prosthetic Group Biosynthesis	4.2.1.113	( BLBBGE_270 )
SUCCt2_2	succinate transport via proton symport (2 H)	2.0 h[e] + 1.0 succ[e] --> 1.0 succ[c] + 2.0 h[c]	Transport, Extracellular	NO_EC	( BLBBGE_358 )
SUCDr	succinate dehydrogenase reversible (2-demethyl-menaquinol)	1.0 succ[c] + 1.0 2dmmq8[c] <==> 1.0 fum[c] + 1.0 2dmmql8[c]	Citric Acid Cycle	1.3.5.1	( BLBBGE_151 and BLBBGE_152 and BLBBGE_153 )
SUCOAS	succinyl-CoA synthetase (ADP-forming)	1.0 succ[c] + 1.0 coa[c] + 1.0 atp[c] <==> 1.0 pi[c] + 1.0 succoa[c] + 1.0 adp[c]	Citric Acid Cycle	6.2.1.5	( BLBBGE_591 and BLBBGE_039 )
SULabc	sulfate transport via ABC system	1.0 h2o[c] + 1.0 atp[c] + 1.0 so4[e] --> 1.0 so4[c] + 1.0 pi[c] + 1.0 h[c] + 1.0 adp[c]	Transport, Extracellular	NO_EC
SULR	sulfite reductase (NADPH2)	3.0 h2o[c] + 3.0 nadp[c] + 1.0 h2s[c] <==> 1.0 so3[c] + 3.0 nadph[c] + 5.0 h[c]	Cysteine Metabolism	1.8.2.2	( BLBBGE_279 and BLBBGE_280 )
TALA	transaldolase	1.0 g3p[c] + 1.0 s7p[c] <==> 1.0 e4p[c] + 1.0 f6p[c]	Pentose Phosphate Pathway	2.2.1.2	( BLBBGE_213 )
THDPS	tetrahydrodipicolinate succinylase	1.0 thdp[c] + 1.0 h2o[c] + 1.0 succoa[c] <==> 1.0 sl2a6o[c] + 1.0 coa[c]	Threonine and Lysine Metabolism	2.3.1.117	( BLBBGE_467 )
THMabc	thiamine transport via ABC system	1.0 h2o[c] + 1.0 thm[e] + 1.0 atp[c] --> 1.0 thm[c] + 1.0 pi[c] + 1.0 h[c] + 1.0 adp[c]	Transport, Extracellular	NO_EC
THRt	L-threonine efflux transporter	1.0 h[e] + 1.0 thr-L[c] --> 1.0 thr-L[e] + 1.0 h[c]	Transport, Extracellular	NO_EC
THRD-L	L-threonine deaminase	1.0 thr-L[c] --> 1.0 2obut[c] + 1.0 nh4[c]	Valine, Leucine, and Isoleucine Metabolism	4.3.1.19	( BLBBGE_553 )
THRS	threonine synthase	1.0 phom[c] + 1.0 h2o[c] --> 1.0 pi[c] + 1.0 thr-L[c]	Threonine and Lysine Metabolism	4.2.3.1	( BLBBGE_499 )
TKT1	transketolase	1.0 xu5p-D[c] + 1.0 r5p[c] <==> 1.0 g3p[c] + 1.0 s7p[c]	Pentose Phosphate Pathway	2.2.1.1	( BLBBGE_403 and BLBBGE_404 )
TKT2	transketolase	1.0 xu5p-D[c] + 1.0 e4p[c] <==> 1.0 g3p[c] + 1.0 f6p[c]	Pentose Phosphate Pathway	2.2.1.1	( BLBBGE_403 and BLBBGE_404 )
TMDPK	thiamine diphosphokinase	1.0 thm[c] + 1.0 atp[c] --> 1.0 thmpp[c] + 1.0 h[c] + 1.0 amp[c]	Thiamine Metabolism	2.7.6.2	( BLBBGE_618 )
TMDS	thymidylate synthase	1.0 mlthf[c] + 1.0 dump[c] --> 1.0 dtmp[c] + 1.0 dhf[c]	Nucleotide Salvage Pathway	2.1.1.45	( BLBBGE_498 )
TPI	triose-phosphate isomerase	1.0 dhap[c] <==> 1.0 g3p[c]	Glycolysis/Gluconeogenesis	5.3.1.1	( BLBBGE_104 )
TRDR	thioredoxin reductase (NADPH)	1.0 trdox[c] + 1.0 nadph[c] + 1.0 h[c] --> 1.0 nadp[c] + 1.0 trdrd[c]	Oxidative Phosphorylation	1.8.1.9	( BLBBGE_045 )
TRIOK	triokinase	1.0 glyald[c] + 1.0 atp[c] --> 1.0 h[c] + 1.0 adp[c] + 1.0 g3p[c]	Fructose and Mannose Metabolism	2.7.1.28	( BLBBGE_459 )
TRPS1	tryptophan synthase (indoleglycerol phosphate)	1.0 ser-L[c] + 1.0 3ig3p[c] --> 1.0 trp-L[c] + 1.0 g3p[c] + 1.0 h2o[c]	Tyrosine, Tryptophan, and Phenylalanine Metabolism	4.2.1.20	( BLBBGE_426 and BLBBGE_425 )
TRPS2	tryptophan synthase (indole)	1.0 indole[c] + 1.0 ser-L[c] --> 1.0 trp-L[c] + 1.0 h2o[c]	Tyrosine, Tryptophan, and Phenylalanine Metabolism	4.2.1.20	( BLBBGE_426 and BLBBGE_425 )
TRPS3	tryptophan synthase (indoleglycerol phosphate)	1.0 3ig3p[c] --> 1.0 indole[c] + 1.0 g3p[c]	Tyrosine, Tryptophan, and Phenylalanine Metabolism	4.2.1.20	( BLBBGE_426 and BLBBGE_425 )
TRPt2r	L-tryptophan reversible transport via proton symport	1.0 h[e] + 1.0 trp-L[e] <==> 1.0 trp-L[c] + 1.0 h[c]	Transport, Extracellular	NO_EC
TYRt	L-tyrosine efflux transport	1.0 tyr-L[c] --> 1.0 tyr-L[e]	Transport, Extracellular	NO_EC
TYRTA	tyrosine transaminase	1.0 akg[c] + 1.0 tyr-L[c] <==> 1.0 34hpp[c] + 1.0 glu-L[c]	Tyrosine, Tryptophan, and Phenylalanine Metabolism	2.6.1.57	( BLBBGE_342 )
UAAGDS	UDP-N-acetylmuramoyl-L-alanyl-D-glutamyl-meso-2,6-diaminopimelate synthetase	1.0 26dap-M[c] + 1.0 atp[c] + 1.0 uamag[c] --> 1.0 pi[c] + 1.0 h[c] + 1.0 adp[c] + 1.0 ugmd[c]	Cell Envelope Biosynthesis	6.3.2.13	( BLBBGE_390 )
UAGCVT	UDP-N-acetylglucosamine 1-carboxyvinyltransferase	1.0 uacgam[c] + 1.0 pep[c] --> 1.0 uaccg[c] + 1.0 pi[c]	Cell Envelope Biosynthesis	2.5.1.7	( BLBBGE_135 )
UAGDP	UDP-N-acetylglucosamine diphosphorylase	1.0 utp[c] + 1.0 h[c] + 1.0 acgam1p[c] --> 1.0 uacgam[c] + 1.0 ppi[c]	Cell Envelope Biosynthesis	2.7.7.23	( BLBBGE_605 )
UAGPT3	UDP-N-acetylglucosamine-N-acetylmuramyl-(pentapeptide)pyrophosphoryl-undecaprenol N-acetylglucosamine transferase	1.0 uacgam[c] + 1.0 uagmda[c] --> 1.0 uaagmda[c] + 1.0 udp[c] + 1.0 h[c]	Cell Envelope Biosynthesis	2.4.1.227	( BLBBGE_386 )
UAMAGS	UDP-N-acetylmuramoyl-L-alanyl-D-glutamate synthetase	1.0 uama[c] + 1.0 atp[c] + 1.0 glu-D[c] --> 1.0 pi[c] + 1.0 uamag[c] + 1.0 adp[c] + 1.0 h[c]	Cell Envelope Biosynthesis	6.3.2.9	( BLBBGE_388 )
UAMAS	UDP-N-acetylmuramoyl-L-alanine synthetase	1.0 uamr[c] + 1.0 ala-L[c] + 1.0 atp[c] --> 1.0 pi[c] + 1.0 uama[c] + 1.0 h[c] + 1.0 adp[c]	Cell Envelope Biosynthesis	6.3.2.8	( BLBBGE_385 )
UAPGR	UDP-N-acetylenolpyruvoylglucosamine reductase	1.0 uaccg[c] + 1.0 nadph[c] + 1.0 h[c] --> 1.0 uamr[c] + 1.0 nadp[c]	Cell Envelope Biosynthesis	1.1.1.158	( BLBBGE_376 )
UDCPDP	undecaprenyl-diphosphatase	1.0 udcpdp[c] + 1.0 h2o[c] --> 1.0 pi[c] + 1.0 h[c] + 1.0 udcpp[c]	Cell Envelope Biosynthesis	3.6.1.27	( BLBBGE_362 )
UDCPDPS	Undecaprenyl diphosphate synthase	8.0 ipdp[c] + 1.0 frdp[c] --> 1.0 udcpdp[c] + 8.0 ppi[c]	Cofactor and Prosthetic Group Biosynthesis	2.5.1.31	( BLBBGE_087 )
UGMDDS	UDP-N-acetylmuramoyl-L-alanyl-D-glutamyl-meso-2,6-diaminopimeloyl-D-alanyl-D-alanine synthetase	1.0 atp[c] + 1.0 alaala[c] + 1.0 ugmd[c] --> 1.0 ugmda[c] + 1.0 pi[c] + 1.0 h[c] + 1.0 adp[c]	Cell Envelope Biosynthesis	6.3.2.10	( BLBBGE_100 )
UMPK	UMP kinase	1.0 ump[c] + 1.0 atp[c] <==> 1.0 udp[c] + 1.0 adp[c]	Nucleotide Salvage Pathway	2.7.4.22	( BLBBGE_120 )
UPP3MT	Uroporphyrinogen methyltransferase	2.0 amet[c] + 1.0 uppg3[c] --> 1.0 dscl[c] + 2.0 ahcys[c] + 1.0 h[c]	Cofactor and Prosthetic Group Biosynthesis	2.1.1.107	( BLBBGE_278 )
UPP3S	uroporphyrinogen-III synthase	1.0 hmbil[c] --> 1.0 h2o[c] + 1.0 uppg3[c]	Cofactor and Prosthetic Group Biosynthesis	4.2.1.75	( BLBBGE_290 or BLBBGE_576 )
UREA	urease	1.0 h2o[c] + 1.0 urea[c] + 2.0 h[c] --> 1.0 co2[c] + 2.0 nh4[c]	Other function	3.5.1.5	( BLBBGE_502 and BLBBGE_503 )
UREAt	Urea transport via facilitate diffusion	1.0 urea[e] <==> 1.0 urea[c]	Transport, Extracellular	NO_EC
URIDK2r	uridylate kinase (dUMP)	1.0 atp[c] + 1.0 dump[c] <==> 1.0 dudp[c] + 1.0 adp[c]	Nucleotide Salvage Pathway	NO_EC	( BLBBGE_120 )
URIK2	uridine kinase (GTP:Uridine)	1.0 uri[c] + 1.0 gtp[c] --> 1.0 ump[c] + 1.0 gdp[c] + 1.0 h[c]	Nucleotide Salvage Pathway	2.7.1.48	( BLBBGE_535 )
VALt	L-valine efflux transporter	1.0 val-L[c] --> 1.0 val-L[e]	Transport, Extracellular	NO_EC
VALTA	valine transaminase	1.0 akg[c] + 1.0 val-L[c] <==> 1.0 glu-L[c] + 1.0 3mob[c]	Valine, Leucine, and Isoleucine Metabolism	2.6.1.42	( BLBBGE_455 )
BiomassBge	BiomassBge	0.276 ile-L[c] + 0.136 utp[c] + 0.000223 pydx5p[c] + 0.402 val-L[c] + 0.006715 fe2[c] + 0.146 met-L[c] + 0.002 na1[c] + 45.5608 h2o[c] + 0.428 leu-L[c] + 5.5e-05 udcpdp[c] + 0.176 phe-L[c] + 0.126 ctp[c] + 0.031798 pe160[c] + 0.000223 mql8[c] + 0.09 his-L[c] + 0.031798 pe120[c] + 0.054 trp-L[c] + 0.326 lys-L[c] + 45.7318 atp[c] + 0.0365 datp[c] + 0.008253 mg2[c] + 0.0135 dgtp[c] + 6e-06 coa[c] + …	Biomass production

## Sheet: Exchange fluxes
Abbreviation	Name	Equation	Lower bound	Upper bound
EX_ac_e_	Acetate exchange	[e]: ac <==>	0.0	1000.0
EX_akg_e_	2-Oxoglutarate exchange	[e]: akg <==>	0.0	1000.0
EX_ala-L_e_	L-Alanine exchange	[e]: ala-L <==>	0.0	1000.0
EX_arg-L_e_	L-Arginine exchange	[e]: arg-L <==>	0.0	1000.0
EX_asn-L_e_	L-Asparagine exchange	[e]: asn-L <==>	-10.0	1000.0
EX_asp-L_e_	L-Aspartate exchange	[e]: asp-L <==>	0.0	1000.0
EX_co2_e_	CO2 exchange	[e]: co2 <==>	-1000.0	1000.0
EX_cys-L_e_	L-Cysteine exchange	[e]: cys-L <==>	0.0	1000.0
EX_fe2_e_	Fe2+ exchange	[e]: fe2 <==>	-1000.0	1000.0
EX_for_e_	Formate exchange	[e]: for <==>	0.0	1000.0
EX_fru_e_	D-Fructose exchange	[e]: fru <==>	0.0	1000.0
EX_fum_e_	Fumarate exchange	[e]: fum <==>	0.0	1000.0
EX_gln-L_e_	L-Glutamine exchange	[e]: gln-L <==>	-10.0	1000.0
EX_glu-L_e_	L-Glutamate exchange	[e]: glu-L <==>	0.0	1000.0
EX_gly_e_	Glycine exchange	[e]: gly <==>	-10.0	1000.0
EX_glyald_e_	D-Glyceraldehyde exchange	[e]: glyald <==>	0.0	1000.0
EX_glyc_e_	Glycerol exchange	[e]: glyc <==>	-10.0	1000.0
EX_gcald_e_	Glycolate exchange	[e]: gcald <==>	0.0	1000.0
EX_h2o_e_	H2O exchange	[e]: h2o <==>	-1000.0	1000.0
EX_h_e_	H+ exchange	[e]: h <==>	-1000.0	1000.0
EX_his-L_e_	L-Histidine exchange	[e]: his-L <==>	0.0	1000.0
EX_ile-L_e_	L-Isoleucine exchange	[e]: ile-L <==>	0.0	1000.0
EX_k_e_	K+ exchange	[e]: k <==>	-1000.0	1000.0
EX_leu-L_e_	L-Leucine exchange	[e]: leu-L <==>	0.0	1000.0
EX_lys-L_e_	L-Lysine exchange	[e]: lys-L <==>	0.0	1000.0
EX_mal-L_e_	L-Malate exchange	[e]: mal-L <==>	0.0	1000.0
EX_met-L_e_	L-Methionine exchange	[e]: met-L <==>	0.0	1000.0
EX_mev-R_b_	Mevalonate exchange	[e]: mev-R[c] <==>	-5.0	1000.0
EX_mg2_e_	Magnesium exchange	[e]: mg2 <==>	-1000.0	1000.0
EX_na1_e_	Sodium exchange	[e]: na1 <==>	-1000.0	1000.0
EX_nac_e_	Nicotinate exchange	[e]: nac <==>	-5.0	1000.0
EX_nh4_e_	Ammonia exchange	[e]: nh4 <==>	0.0	1000.0
EX_o2_e_	O2 exchange	[e]: o2 <==>	-18.5	1000.0
EX_phe-L_e_	L-Phenylalanine exchange	[e]: phe-L <==>	0.0	1000.0
EX_pi_e_	Phosphate exchange	[e]: pi <==>	-1000.0	1000.0
EX_pnto-R_e_	(R)-Pantothenate exchange	[e]: pnto-R <==>	-5.0	1000.0
EX_ppbng_e_	Porphobilinogen exchange	[e]: ppbng <==>	-5.0	1000.0
EX_pro-L_e_	L-Proline exchange	[e]: pro-L <==>	-10.0	1000.0
EX_pyr_e_	Pyruvate exchange	[e]: pyr <==>	0.0	1000.0
EX_ser-L_e_	L-Serine exchange	[e]: ser-L <==>	0.0	1000.0
EX_so4_e_	Sulfate exchange	[e]: so4 <==>	-1000.0	1000.0
EX_succ_e_	Succinate exchange	[e]: succ <==>	0.0	1000.0
EX_thm_e_	Thiamin exchange	[e]: thm <==>	-5.0	1000.0
EX_thr-L_e_	L-Threonine exchange	[e]: thr-L <==>	0.0	1000.0
EX_trp-L_e_	L-Tryptophan exchange	[e]: trp-L <==>	0.0	1000.0
EX_tyr-L_e_	L-Tyrosine exchange	[e]: tyr-L <==>	0.0	1000.0
EX_urea_e_	Urea exchange	[e]: urea <==>	-5.0	1000.0
EX_val-L_e_	L-Valine exchange	[e]: val-L <==>	0.0	1000.0

## Sheet: Metabolites
Abbreviation	Name	Formula	Charge
10fthf	10-Formyltetrahydrofolate	C20H21N7O7	-2
13dpg	3-Phospho-D-glyceroyl phosphate	C3H4O10P2	-4
14dhncoa	1,4-dihydroxy-2-napthoyl-CoA	C32H38N7O19P3S	-4
1ddecg3p	1-dodecanoyl-sn-glycerol 3-phosphate	C15H29O7P1	-2
1hdecg3p	1-hexadecanoyl-sn-glycerol 3-phosphate	C19H37O7P1	-2
23dhdp	2,3-Dihydrodipicolinate	C7H5NO4	-2
23dhmb	(R)-2,3-Dihydroxy-3-methylbutanoate	C5H9O4	-1
23dhmp	(R)-2,3-Dihydroxy-3-methylpentanoate	C6H11O4	-1
25aics	(S)-2-[5-Amino-1-(5-phospho-D-ribosyl)imidazole-4-carboxamido]succinate	C13H15N4O12P	-4
25drapp	2,5-Diamino-6-(ribosylamino)-4-(3H)-pyrimidinone 5'-phosphate	C9H14N5O8P	-2
26dap-LL	LL-2,6-Diaminoheptanedioate	C7H14N2O4	0
26dap-M	meso-2,6-Diaminoheptanedioate	C7H14N2O4	0
2ahbut	(S)-2-Aceto-2-hydroxybutanoate	C6H9O4	-1
2cpr5p	1-(2-Carboxyphenylamino)-1-deoxy-D-ribulose 5-phosphate	C12H13NO9P	-3
2dda7p	2-Dehydro-3-deoxy-D-arabino-heptonate 7-phosphate	C7H10O10P	-3
2dmmq8	2-Demethylmenaquinone 8	C50H70O2	0
2dmmql8	2-Demethylmenaquinol 8	C50H72O2	0
2ippm	2-Isopropylmaleate	C7H8O4	-2
2obut	2-Oxobutanoate	C4H5O3	-1
2pg	D-Glycerate 2-phosphate	C3H4O7P	-3
2shchc	2-Succinyl-6-hydroxy-2,4-cyclohexadiene-1-carboxylate	C11H10O6	-2
34hpp	3-(4-Hydroxyphenyl)pyruvate	C9H7O4	-1
3c2hmp	3-Carboxy-2-hydroxy-4-methylpentanoate	C7H10O5	-2
3c3hmp	3-Carboxy-3-hydroxy-4-methylpentanoate	C7H10O5	-2
3c4mop	3-Carboxy-4-methyl-2-oxopentanoate	C7H8O5	-2
3dhq	3-Dehydroquinate	C7H9O6	-1
3dhsk	3-Dehydroshikimate	C7H7O5	-1
3haACP	(3R)-3-Hydroxyacyl-[acyl-carrier protein]	C15H27N2O9PRS	-1
3hddecACP	(R)-3-Hydroxydodecanoyl-[acyl-carrier protein]	C23H43N2O9PRS	-1
3hdecACP	(R)-3-Hydroxydecanoyl-[acyl-carrier protein]	C21H39N2O9PRS	-1
3hhexACP	(R)-3-Hydroxyhexanoyl-[acyl-carrier protein]	C17H31N2O9PRS	-1
3hmrsACP	(R)-3-Hydroxytetradecanoyl-[acyl-carrier protein]	C25H47N2O9PRS	-1
3hoctACP	(R)-3-Hydroxyoctanoyl-[acyl-carrier protein]	C19H35N2O9PRS	-1
3hpalmACP	R-3-hydroxypalmitoyl-[acyl-carrier protein]	C27H51N2O9PRS	-1
3ig3p	C'-(3-Indolyl)-glycerol 3-phosphate	C11H12NO6P	-2
3mob	3-Methyl-2-oxobutanoate	C5H7O3	-1
3mop	(S)-3-Methyl-2-oxopentanoate	C6H9O3	-1
3oddecACP	3-Oxododecanoyl-[acyl-carrier protein]	C23H41N2O9PRS	-1
3odecACP	3-Oxodecanoyl-[acyl-carrier protein]	C21H37N2O9PRS	-1
3ohexACP	3-Oxohexanoyl-[acyl-carrier protein]	C17H29N2O9PRS	-1
3omrsACP	3-Oxotetradecanoyl-[acyl-carrier protein]	C25H45N2O9PRS	-1
3ooctACP	3-Oxooctanoyl-[acyl-carrier protein]	C19H33N2O9PRS	-1
3opalmACP	3-Oxohexadecanoyl-[acyl-carrier protein]	C27H49N2O9PRS	-1
3pg	3-Phospho-D-glycerate	C3H4O7P	-3
3php	3-Phosphohydroxypyruvate	C3H2O7P	-3
3psme	5-O-(1-Carboxyvinyl)-3-phosphoshikimate	C10H9O10P	-4
4abz	4-Aminobenzoate	C7H6NO2	-1
4adcho	4-amino-4-deoxychorismate	C10H10NO5	-1
4mop	4-Methyl-2-oxopentanoate	C6H9O3	-1
4pasp	4-Phospho-L-aspartate	C4H6NO7P	-2
4per	4-Phospho-D-erythronate	C4H6O8P	-3
4ppan	D-4'-Phosphopantothenate	C9H15NO8P	-3
4ppcys	N-((R)-4-Phosphopantothenoyl)-L-cysteine	C12H20N2O9PS	-3
4r5au	4-(1-D-Ribitylamino)-5-aminouracil	C9H16N4O6	0
5aizc	5-amino-1-(5-phospho-D-ribosyl)imidazole-4-carboxylate	C9H11N3O9P	-3
5aprbu	5-Amino-6-(5'-phosphoribitylamino)uracil	C9H15N4O9P	-2
5apru	5-Amino-6-(5'-phosphoribosylamino)uracil	C9H13N4O9P	-2
5caiz	5-phosphoribosyl-5-carboxyaminoimidazole	C9H11N3O9P	-3
5dpmev	(R)-5-Diphosphomevalonate	C6H10O10P2	-4
5ephchc	5-enolpyruvoyl-6-hydroxy-2-succinyl-3-cyclohexene-1-carboxylate	C14H14O9	-3
5fthf	5-Formyltetrahydrofolate	C20H21N7O7	-2
5mthf	5-Methyltetrahydrofolate	C20H24N7O6	-1
5pmev	Mevalonate-5-phosphate	C6H10O7P	-3
6hmhpt	6-hydroxymethyl dihydropterin	C7H9N5O2	0
6hmhptpp	6-hydroxymethyl-dihydropterin pyrophosphate	C7H8N5O8P2	-3
ACP	acyl carrier protein	C11H21N2O7PRS	-1
ac	Acetate	C2H3O2	-1
accoa	Acetyl-CoA	C23H34N7O17P3S	-4
acg5p	N-Acetyl-L-glutamyl 5-phosphate	C7H9NO8P	-3
acg5sa	N-Acetyl-L-glutamate 5-semialdehyde	C7H10NO4	-1
acgam1p	N-Acetyl-D-glucosamine 1-phosphate	C8H14NO9P	-2
acglu	N-Acetyl-L-glutamate	C7H9NO5	-2
acorn	N2-Acetyl-L-ornithine	C7H14N2O3	0
acser	O-Acetyl-L-serine	C5H9NO4	0
actACP	Acetoacetyl-ACP	C15H25N2O9PRS	-1
adn	Adenosine	C10H13N5O4	0
adp	ADP	C10H12N5O10P2	-3
agm	Agmatine	C5H16N4	2
ahcys	S-Adenosyl-L-homocysteine	C14H20N6O5S	0
ahdt	2-Amino-4-hydroxy-6-(erythro-1,2,3-trihydroxypropyl)dihydropteridine triphosphate	C9H12N5O13P3	-4
aicar	5-Amino-1-(5-Phospho-D-ribosyl)imidazole-4-carboxamide	C9H13N4O8P	-2
air	5-amino-1-(5-phospho-D-ribosyl)imidazole	C8H12N3O7P	-2
akg	2-Oxoglutarate	C5H4O5	-2
ala-D	D-Alanine	C3H7NO2	0
ala-L	L-Alanine	C3H7NO2	0
alaala	D-Alanyl-D-alanine	C6H12N2O3	0
alac-S	(S)-2-Acetolactate	C5H7O4	-1
amet	S-Adenosyl-L-methionine	C15H23N6O5S	1
amp	AMP	C10H12N5O7P	-2
anth	Anthranilate	C7H6NO2	-1
apoACP	apoprotein [acyl carrier protein]	RHO	0
aps	Adenosine 5'-phosphosulfate	C10H12N5O10PS	-2
arg-L	L-Arginine	C6H15N4O2	1
argsuc	N(omega)-(L-Arginino)succinate	C10H17N4O6	-1
asn-L	L-Asparagine	C4H8N2O3	0
asp-L	L-Aspartate	C4H6NO4	-1
aspsa	L-Aspartate 4-semialdehyde	C4H7NO3	0
atp	ATP	C10H12N5O13P3	-4
but2eACP	But-2-enoyl-[acyl-carrier protein]	C15H25N2O8PRS	-1
butACP	Butyryl-ACP (n-C4:0ACP)	C15H27N2O8PRS	-1
cbasp	M-N-Carbamoyl-L-aspartate	C5H6N2O5	-2
cbp	Carbamoyl phosphate	CH2NO5P	-2
cdp	CDP	C9H12N3O11P2	-3
cdpdddecg	CDP-1,2-didodecanoylglycerol	C36H63N3O15P2	-2
cdpdhdecg	CDP-1,2-dihexadecanoylglycerol	C44H79N3O15P2	-2
chor	chorismate	C10H8O6	-2
cit	Citrate	C6H5O7	-3
citr-L	L-Citrulline	C6H13N3O3	0
cmp	CMP	C9H12N3O8P	-2
co2	CO2	CO2	0
coa	Coenzyme A	C21H32N7O16P3S	-4
ctp	CTP	C9H12N3O14P3	-4
cys-L	L-Cysteine	C3H7NO2S	0
cyst-L	L-Cystathionine	C7H14N2O4S	0
cytd	Cytidine	C9H13N3O5	0
dadp	dADP	C10H12N5O9P2	-3
damp	dAMP	C10H12N5O6P	-2
datp	dATP	C10H12N5O12P3	-4
db4p	3,4-dihydroxy-2-butanone 4-phosphate	C4H7O6P	-2
dcaACP	Decanoyl-ACP (n-C10:0ACP)	C21H39N2O8PRS	-1
dcamp	N6-(1,2-Dicarboxyethyl)-AMP	C14H14N5O11P	-4
dcdp	dCDP	C9H12N3O10P2	-3
dcmp	dCMP	C9H12N3O7P	-2
dctp	dCTP	C9H12N3O13P3	-4
ddcaACP	Dodecanoyl-ACP (n-C12:0ACP)	C23H43N2O8PRS	-1
dgdp	dGDP	C10H12N5O10P2	-3
dgmp	dGMP	C10H12N5O7P	-2
dgtp	dGTP	C10H12N5O13P3	-4
dhap	Dihydroxyacetone phosphate	C3H5O6P	-2
dhf	7,8-Dihydrofolate	C19H19N7O6	-2
dhna	1,4-Dihydroxy-2-naphthoate	C11H7O4	-1
dhnpt	Dihydroneopterin	C9H13N5O4	0
dhor-S	(S)-Dihydroorotate	C5H5N2O4	-1
dhpmp	Dihydroneopterin monophosphate	C9H12N5O7P	-2
dhpt	Dihydropteroate	C14H13N6O3	-1
dmlz	6,7-Dimethyl-8-(1-D-ribityl)lumazine	C13H18N4O6	0
dmpp	Dimethylallyl diphosphate	C5H9O7P2	-3
dnad	Deamino-NAD+	C21H24N6O15P2	-2
dpcoa	Dephospho-CoA	C21H33N7O13P2S	-2
dscl	M-dihydrosirohydrochlorin	C42H41N4O16	-7
dtdp	dTDP	C10H13N2O11P2	-3
dtmp	dTMP	C10H13N2O8P	-2
dttp	dTTP	C10H13N2O14P3	-4
dudp	dUDP	C9H11N2O11P2	-3
dump	dUMP	C9H11N2O8P	-2
dutp	dUTP	C9H11N2O14P3	-4
dxyl5p	1-deoxy-D-xylulose 5-phosphate	C5H9O7P	-2
e4p	D-Erythrose 4-phosphate	C4H7O7P	-2
eig3p	D-erythro-1-(Imidazol-4-yl)glycerol 3-phosphate	C6H9N2O6P	-2
f1p	D-Fructose 1-phosphate	C6H11O9P	-2
f6p	D-Fructose 6-phosphate	C6H11O9P	-2
fad	Flavin adenine dinucleotide oxidized	C27H31N9O15P2	-2
fdp	D-Fructose 1,6-bisphosphate	C6H10O12P2	-4
fe2	Fe2+	Fe	2
fgam	N2-Formyl-N1-(5-phospho-D-ribosyl)glycinamide	C8H13N2O9P	-2
fmn	FMN	C17H19N4O9P	-2
for	Formate	CH1O2	-1
fpram	2-(Formamido)-N1-(5-phospho-D-ribosyl)acetamidine	C8H15N3O8P	-1
fprica	5-Formamido-1-(5-phospho-D-ribosyl)imidazole-4-carboxamide	C10H13N4O9P	-2
frdp	Farnesyl diphosphate	C15H25O7P2	-3
fru	D-Fructose	C6H12O6	0
fum	Fumarate	C4H2O4	-2
g3p	Glyceraldehyde 3-phosphate	C3H5O6P	-2
gam1p	D-Glucosamine 1-phosphate	C6H13NO8P	-1
gam6p	D-Glucosamine 6-phosphate	C6H13NO8P	-1
gar	N1-(5-Phospho-D-ribosyl)glycinamide	C7H14N2O8P	-1
gcald	Glycolaldehyde	C2H4O2	0
gdp	GDP	C10H12N5O11P2	-3
gln-L	L-Glutamine	C5H10N2O3	0
glu-D	D-Glutamate	C5H8NO4	-1
glu-L	L-Glutamate	C5H8NO4	-1
gly	Glycine	C2H5NO2	0
glyald	D-Glyceraldehyde	C3H6O3	0
glyc	Glycerol	C3H8O3	0
glyc3p	Glycerol 3-phosphate	C3H7O6P	-2
gmp	GMP	C10H12N5O8P	-2
grdp	Geranyl diphosphate	C10H17O7P2	-3
gtp	GTP	C10H12N5O14P3	-4
h	H+	H	1
h2o	H2O	H2O	0
h2o2	Hydrogen peroxide	H2O2	0
h2s	Hydrogen sulfide	H2S	0
hco3	Bicarbonate	CHO3	-1
hcys-L	L-Homocysteine	C4H9NO2S	0
hexACP	Hexanoyl-ACP (n-C6:0ACP)	C17H31N2O8PRS	-1
his-L	L-Histidine	C6H9N3O2	0
hisp	L-Histidinol phosphate	C6H11N3O4P	-1
histd	L-Histidinol	C6H12N3O	1
hmbil	Hydroxymethylbilane	C40H38N4O17	-8
hom-L	L-Homoserine	C4H9NO3	0
ichor	Isochorismate	C10H8O6	-2
icit	Isocitrate	C6H5O7	-3
idp	IDP	C10H11N4O11P2	-3
ile-L	L-Isoleucine	C6H13NO2	0
imacp	3-(Imidazol-4-yl)-2-oxopropyl phosphate	C6H7N2O5P	-2
imp	IMP	C10H11N4O8P	-2
indole	Indole	C8H7N	0
ipdp	Isopentenyl diphosphate	C5H9O7P2	-3
itp	ITP	C10H11N4O14P3	-4
k	potassium	K	1
leu-L	L-Leucine	C6H13NO2	0
lys-L	L-Lysine	C6H15N2O2	1
mal-L	L-Malate	C4H4O5	-2
malACP	Malonyl-[acyl-carrier protein]	C14H22N2O10PRS	-2
malcoa	Malonyl-CoA	C24H33N7O19P3S	-5
met-L	L-Methionine	C5H11NO2S	0
methf	5,10-Methenyltetrahydrofolate	C20H20N7O6	-1
mev-R	(R)-mevalonate	C6H11O4	-1
mg2		magnesium	2
mlthf	5,10-Methylenetetrahydrofolate	C20H21N7O6	-2
mql8	Menaquinol 8	C51H74O2	0
mqn8	Menaquinone 8	C51H72O2	0
murein5p5p	two linked disacharide pentapeptide murein units (uncrosslinked, middle of chain)	C80H124N16O42	-4
murein5px4p	two linked disacharide pentapeptide murein units (uncrosslinked, middle of chain)	C77H117N15O40	-4
myrsACP	Myristoyl-ACP (n-C14:0ACP)	C25H47N2O8PRS	-1
na1	Sodium	Na	1
nac	Nicotinate	C6H4NO2	-1
nad	Nicotinamide adenine dinucleotide	C21H26N7O14P2	-1
nadh	Nicotinamide adenine dinucleotide - reduced	C21H27N7O14P2	-2
nadp	Nicotinamide adenine dinucleotide phosphate	C21H25N7O17P3	-3
nadph	Nicotinamide adenine dinucleotide phosphate - reduced	C21H26N7O17P3	-4
nh4	Ammonium	H4N	1
nicrnt	Nicotinate D-ribonucleotide	C11H12NO9P	-2
o2	O2	O2	0
oaa	Oxaloacetate	C4H2O5	-2
ocACP	Octanoyl-ACP (n-C8:0ACP)	C19H35N2O8PRS	-1
octdp	all-trans-Octaprenyl diphosphate	C40H65O7P2	-3
ohpb	2-Oxo-3-hydroxy-4-phosphobutanoate	C4H4O8P	-3
orn	Ornithine	C5H13N2O2	1
orot	Orotate	C5H3N2O4	-1
orot5p	Orotidine 5'-phosphate	C10H10N2O11P	-3
pa120	1,2-didodecanoyl-sn-glycerol 3-phosphate	C27H51O8P1	-2
pa160	1,2-dihexadecanoyl-sn-glycerol 3-phosphate	C35H67O8P1	-2
palmACP	Palmitoyl-ACP (n-C16:0ACP)	C27H51N2O8PRS	-1
pan4p	Pantetheine 4'-phosphate	C11H21N2O7PS	-2
pap	Adenosine 3',5'-bisphosphate	C10H11N5O10P2	-4
paps	3'-Phosphoadenylyl sulfate	C10H11N5O13P2S	-4
pdx5p	Pyridoxine 5'-phosphate	C8H10NO6P	-2
pe120	phosphatidylethanolamine (didodecanoyl, n-C12:0)	C29H58N1O8P1	0
pe160	phosphatidylethanolamine (dihexadecanoyl, n-C16:0)	C37H74N1O8P1	0
pep	Phosphoenolpyruvate	C3H2O6P	-3
phe-L	L-Phenylalanine	C9H11NO2	0
phom	O-Phospho-L-homoserine	C4H8NO6P	-2
phpyr	Phenylpyruvate	C9H7O3	-1
phthr	O-Phospho-4-hydroxy-L-threonine	C4H8NO7P	-2
pi	Phosphate	HO4P	-2
pnto-R	(R)-Pantothenate	C9H16NO5	-1
ppbng	Porphobilinogen	C10H13N2O4	-1
pphn	Prephenate	C10H8O6	-2
ppi	Diphosphate	HO7P2	-3
pram	5-Phospho-beta-D-ribosylamine	C5H11NO7P	-1
pran	N-(5-Phospho-D-ribosyl)anthranilate	C12H13NO9P	-3
prbamp	1-(5-Phosphoribosyl)-AMP	C15H19N5O14P2	-4
prbatp	1-(5-Phosphoribosyl)-ATP	C15H19N5O20P4	-6
prfp	1-(5-Phosphoribosyl)-5-[(5-phosphoribosylamino)methylideneamino]imidazole-4-carboxamide	C15H21N5O15P2	-4
prlp	5-[(5-phospho-1-deoxyribulos-1-ylamino)methylideneamino]-1-(5-phosphoribosyl)imidazole-4-carboxamide	C15H21N5O15P2	-4
pro-L	L-Proline	C5H9NO2	0
prpp	5-Phospho-alpha-D-ribose 1-diphosphate	C5H8O14P3	-5
ps120	phosphatidylserine (didodecanoyl, n-C12:0)	C30H57N1O10P1	-1
ps160	phosphatidylserine (dihexadecanoyl, n-C16:0)	C38H73N1O10P1	-1
pser-L	O-Phospho-L-serine	C3H6NO6P	-2
ptrc	Putrescine	C4H14N2	2
pydx5p	Pyridoxal 5'-phosphate	C8H8NO6P	-2
pyr	Pyruvate	C3H3O3	-1
r5p	alpha-D-Ribose 5-phosphate	C5H9O8P	-2
ribflv	Riboflavin	C17H20N4O6	0
ru5p-D	D-Ribulose 5-phosphate	C5H9O8P	-2
s7p	Sedoheptulose 7-phosphate	C7H13O10P	-2
sbzcoa	O-Succinylbenzoyl-CoA	C32H39N7O20P3S	-5
scl	M-sirohydrochlorin	C42H39N4O16	-7
ser-L	L-Serine	C3H7NO3	0
sheme	M-Siroheme	C42H36FeN4O16	-8
skm	Shikimate	C7H9O5	-1
skm5p	Shikimate 5-phosphate	C7H8O8P	-3
sl26da	N-Succinyl-LL-2,6-diaminoheptanedioate	C11H16N2O7	-2
sl2a6o	N-Succinyl-2-L-amino-6-oxoheptanedioate	C11H12NO8	-3
so3	Sulfite	O3S	-2
so4	Sulfate	O4S	-2
sucbz	o-Succinylbenzoate	C11H8O5	-2
succ	Succinate	C4H4O4	-2
succoa	Succinyl-CoA	C25H35N7O19P3S	-5
suchms	O-Succinyl-L-homoserine	C8H12NO6	-1
tddec2eACP	trans-Dodec-2-enoyl-[acyl-carrier protein]	C23H41N2O8PRS	-1
tdec2eACP	trans-Dec-2-enoyl-[acyl-carrier protein]	C21H37N2O8PRS	-1
thdp	2,3,4,5-Tetrahydrodipicolinate	C7H7NO4	-2
thex2eACP	trans-Hex-2-enoyl-[acyl-carrier protein]	C17H29N2O8PRS	-1
thf	5,6,7,8-Tetrahydrofolate	C19H21N7O6	-2
thm	Thiamin	C12H17N4OS	1
thmpp	Thiamine diphosphate	C12H16N4O7P2S	-2
thr-L	L-Threonine	C4H9NO3	0
tmrs2eACP	trans-Tetradec-2-enoyl-[acyl-carrier protein]	C25H45N2O8PRS	-1
toct2eACP	trans-Oct-2-enoyl-[acyl-carrier protein]	C19H33N2O8PRS	-1
tpalm2eACP	trans-Hexadec-2-enoyl-[acyl-carrier protein]	C27H49N2O8PRS	-1
trdox	Oxidized thioredoxin	X	0
trdrd	Reduced thioredoxin	XH2	0
trp-L	L-Tryptophan	C11H12N2O2	0
tyr-L	L-Tyrosine	C9H11NO3	0
uaagmda	Undecaprenyl-diphospho-N-acetylmuramoyl-(N-acetylglucosamine)-L-ala-D-glu-meso-2,6-diaminopimeloyl-D-ala-D-ala	C95H152N8O28P2	-4
uaccg	UDP-N-acetyl-3-O-(1-carboxyvinyl)-D-glucosamine	C20H26N3O19P2	-3
uacgam	UDP-N-acetyl-D-glucosamine	C17H25N3O17P2	-2
uagmda	Undecaprenyl-diphospho-N-acetylmuramoyl-L-alanyl-D-glutamyl-meso-2,6-diaminopimeloyl-D-alanyl-D-alanine	C87H139N7O23P2	-4
uama	UDP-N-acetylmuramoyl-L-alanine	C23H33N4O20P2	-3
uamag	UDP-N-acetylmuramoyl-L-alanyl-D-glutamate	C28H39N5O23P2	-4
uamr	UDP-N-acetylmuramate	C20H28N3O19P2	-3
udcpdp	Undecaprenyl diphosphate	C55H89O7P2	-3
udcpp	Undecaprenyl phosphate	C55H89O4P	-2
udp	UDP	C9H11N2O12P2	-3
ugmd	UDP-N-acetylmuramoyl-L-alanyl-D-gamma-glutamyl-meso-2,6-diaminopimelate	C35H51N7O26P2	-4
ugmda	UDP-N-acetylmuramoyl-L-alanyl-D-glutamyl-meso-2,6-diaminopimeloyl-D-alanyl-D-alanine	C41H61N9O28P2	-4
ump	UMP	C9H11N2O9P	-2
uppg3	Uroporphyrinogen III	C40H36N4O16	-8
urea	Urea	CH4N2O	0
uri	Uridine	C9H12N2O6	0
utp	UTP	C9H11N2O15P3	-4
val-L	L-Valine	C5H11NO2	0
xmp	Xanthosine 5'-phosphate	C10H11N4O9P	-2
xu5p-D	D-Xylulose 5-phosphate	C5H9O8P	-2
