# Supplementary material for: Solving gap metabolites and blocked reactions in genome-scale models: application to the metabolic network of Blattabacterium cuenoti
Source: BMC Syst Biol. 2013 Oct 31;7:114. doi: 10.1186/1752-0509-7-114 (PMC3819652; doi:10.1186/1752-0509-7-114)
Supplement: Additional file 3 — Comparative table iCG238 vs iMP240. Spreadsheet describing the main differences between both model versions. The file contains three sheets: the first one includes the genes added as well the genes that were removed; the second one presents the removed reactions; and the third one shows the set of added reactions. [file 1752-0509-7-114-S3.xls]

## Sheet: New Genes
New Genes Added to iMP240	Associated reactions	Predicted as
BLBBGE_123	Transport Mg2+	Essential
BLBBGE_128	Transport subunit Fe2+
BLBBGE_278	EC: 2.1.1.107 and 4.99.1.4	Essential
BLBBGE_281	EC: 1.3.1.76	Essential
BLBBGE_340	Transport subunit Fe2+
BLBBGE_380	Nicotinamide mononucleotido transporter	Essential
BLBBGE_391	EC: 3.4.16.4	Essential
BLBBGE_619	Transport Leucine
Removed Genes from iCG238	Associated activities
BLBBGE_293	EC: 1.15.1.1
BLBBGE_333	3.6.1.22
BLBBGE_353	EC: 3.5.4.1
BLBBGE_377	EC: 2.7.1.48
BLBBGE_612	EC: 3.1.5.1
BLBBGE_379	EC: 2.7.8.8

## Sheet: Removed Reactions
Reactions removed from the model iCG238
EXPLANATION	ID	REACTION	GENES
Orphan reaction predicted to be non essential for biomass production were removed	GUAD	1.0 gua_c + 1.0 h_c + 1.0 h2o_c -> 1.0 nh4_c + 1.0 xan_c	ORPHANS
	NTD1	1.0 h2o_c + 1.0 dump_c -> 1.0 pi_c + 1.0 duri_c	ORPHANS
	DURIK1	1.0 duri_c + 1.0 atp_c -> 1.0 dump_c + 1.0 adp_c + 1.0 h_c	ORPHANS
	NTD10	1.0 xmp_c + 1.0 h2o_c -> 1.0 pi_c + 1.0 xtsn_c	ORPHANS
	NTD11	1.0 h2o_c + 1.0 imp_c -> 1.0 pi_c + 1.0 ins_c	ORPHANS
	EX_dhor_S_e_	1.0 dhor_S_e <=>	ORPHANS
	ARGabc	1.0 arg_L_e + 1.0 h2o_c + 1.0 atp_c -> 1.0 pi_c + 1.0 arg_L_c + 1.0 h_c + 1.0 adp_c	ORPHANS
	CMPN	1.0 h2o_c + 1.0 cmp_c -> 1.0 r5p_c + 1.0 csn_c	ORPHANS
	PYDXK	1.0 pydx_c + 1.0 atp_c -> 1.0 pydx5p_c + 1.0 h_c + 1.0 adp_c	ORPHANS
	SERt4	1.0 ser_L_e + 1.0 na1_e -> 1.0 na1_c + 1.0 ser_L_c	ORPHANS
	ILEabc	1.0 h2o_c + 1.0 ile_L_e + 1.0 atp_c -> 1.0 ile_L_c + 1.0 pi_c + 1.0 h_c + 1.0 adp_c	ORPHANS
	VALabc	1.0 h2o_c + 1.0 val_L_e + 1.0 atp_c -> 1.0 pi_c + 1.0 h_c + 1.0 adp_c + 1.0 val_L_c	ORPHANS
	PYDXPP	1.0 h2o_c + 1.0 pydx5p_c -> 1.0 pi_c + 1.0 pydx_c	ORPHANS
	THRabc	1.0 thr_L_e + 1.0 h2o_c + 1.0 atp_c -> 1.0 thr_L_c + 1.0 pi_c + 1.0 h_c + 1.0 adp_c	ORPHANS
	UAGAAT	1.0 uacgam_c + 1.0 3hmrsACP_c <=> 1.0 u3aga_c + 1.0 ACP_c	ORPHANS
	ALATA_L2	1.0 pydx5p_c + 1.0 ala_L_c -> 1.0 pyam5p_c + 1.0 pyr_c	ORPHANS
	NTD8	1.0 h2o_c + 1.0 dgmp_c -> 1.0 dgsn_c + 1.0 pi_c	ORPHANS
	NTD9	1.0 h2o_c + 1.0 gmp_c -> 1.0 pi_c + 1.0 gsn_c	ORPHANS
	NTD6	1.0 h2o_c + 1.0 damp_c -> 1.0 dad_2_c + 1.0 pi_c	ORPHANS
	NTD7	1.0 h2o_c + 1.0 amp_c -> 1.0 pi_c + 1.0 adn_c	ORPHANS
	NTD3	1.0 dcmp_c + 1.0 h2o_c -> 1.0 dcyt_c + 1.0 pi_c	ORPHANS
	NTD2	1.0 ump_c + 1.0 h2o_c -> 1.0 uri_c + 1.0 pi_c	ORPHANS
	G5SADs	1.0 glu5sa_c -> 1.0 1pyr5c_c + 1.0 h2o_c + 1.0 h_c	ORPHANS
	ADD	1.0 h2o_c + 1.0 ade_c + 1.0 h_c -> 1.0 nh4_c + 1.0 hxan_c	ORPHANS
	GCALDD	1.0 h2o_c + 1.0 nad_c + 1.0 gcald_c -> 1.0 glyclt_c + 1.0 nadh_c + 2.0 h_c	ORPHANS
	ADA	1.0 h2o_c + 1.0 adn_c + 1.0 h_c -> 1.0 nh4_c + 1.0 ins_c	ORPHANS
	TMDK1	1.0 atp_c + 1.0 thymd_c -> 1.0 dtmp_c + 1.0 h_c + 1.0 adp_c	ORPHANS
	NTD5	1.0 h2o_c + 1.0 dtmp_c -> 1.0 pi_c + 1.0 thymd_c	ORPHANS
	TMDPP	1.0 pi_c + 1.0 thymd_c <=> 1.0 2dr1p_c + 1.0 thym_c	ORPHANS
	DADA	1.0 dad_2_c + 1.0 h2o_c + 1.0 h_c -> 1.0 din_c + 1.0 nh4_c	ORPHANS
	NACUP	1.0 nac_e -> 1.0 nac_c	ORPHANS
PATHWAY NOT PRESENT	OMBZLM	1.0 2ombzl_c + 1.0 amet_c -> 1.0 ahcys_c + 1.0 h_c + 1.0 2ommbl_c	BLBBGE_110
	UHGADA	1.0 u3aga_c + 1.0 h2o_c -> 1.0 u3hga_c + 1.0 ac_c	BLBBGE_037
	EX_glyclt_e_	1.0 glyclt_e <=>
	GLYALDt	1.0 glyald_e <=> 1.0 glyald_c	BLBBGE_460
UM2 (see text)	DURIPP	1.0 pi_c + 1.0 duri_c <=> 1.0 ura_c + 1.0 2dr1p_c	BLBBGE_377
	PUNP4	1.0 dgsn_c + 1.0 pi_c <=> 1.0 2dr1p_c + 1.0 gua_c	BLBBGE_377
	PUNP5	1.0 pi_c + 1.0 ins_c <=> 1.0 hxan_c + 1.0 r1p_c	BLBBGE_377
	PUNP7	1.0 pi_c + 1.0 xtsn_c <=> 1.0 xan_c + 1.0 r1p_c	BLBBGE_377
	PUNP1	1.0 pi_c + 1.0 adn_c <=> 1.0 ade_c + 1.0 r1p_c	BLBBGE_377
	PUNP2	1.0 dad_2_c + 1.0 pi_c <=> 1.0 2dr1p_c + 1.0 ade_c	BLBBGE_377
	PUNP3	1.0 pi_c + 1.0 gsn_c <=> 1.0 gua_c + 1.0 r1p_c	BLBBGE_377
	PUNP6	1.0 din_c + 1.0 pi_c <=> 1.0 2dr1p_c + 1.0 hxan_c	BLBBGE_377
	NTPTP2	1.0 h2o_c + 1.0 gtp_c -> 1.0 ppi_c + 1.0 gsn_c	BLBBGE_612
	NTPTP1	1.0 h2o_c + 1.0 dgtp_c -> 1.0 dgsn_c + 1.0 ppi_c	BLBBGE_612
	CSND	1.0 h2o_c + 1.0 csn_c + 1.0 h_c -> 1.0 ura_c + 1.0 nh4_c	BLBBGE_353
RENAMED	G3PD5	1.0 glyc3p_c + 1.0 mqn8_c <=> 1.0 dhap_c + 1.0 mql8_c	BLBBGE_458
	SUCD4	1.0 fadh2_c + 1.0 mqn8_c <=> 1.0 mql8_c + 1.0 fad_c	( BLBBGE_151 AND BLBBGE_152 AND BLBBGE_153 )
	SUCD1i	1.0 succ_c + 1.0 fad_c <=> 1.0 fadh2_c + 1.0 fum_c	( BLBBGE_151 AND BLBBGE_152 AND BLBBGE_153 )
OUT OF SCOPE (UM10)	ACPS1	1.0 coa_c + 1.0 apoACP_c -> 1.0 ACP_c + 1.0 pap_c + 1.0 h_c	BLBBGE_379
OUT OF SCOPE (UM9)	SPODM	2.0 o2s_c + 2.0 h_c -> 1.0 o2_c + 1.0 h2o2_c	BLBBGE_293
WRONG ASSIGNATION	NMNAT	1.0 nmn_c + 1.0 h_c + 1.0 atp_c -> 1.0 ppi_c + 1.0 nad_c	BLBBGE_327
	4HTHRS	1.0 h2o_c + 1.0 phthr_c -> 1.0 pi_c + 1.0 4hthr_c	BLBBGE_499
	NADDP	1.0 h2o_c + 1.0 nad_c -> 1.0 nmn_c + 1.0 amp_c + 2.0 h_c	BLBBGE_333
	NACODA	1.0 h2o_c + 1.0 acg5sa_c -> 1.0 glu5sa_c + 1.0 ac_c	BLBBGE_320
	SHCHCS2	1.0 ichor_c + 1.0 ssaltpp_c -> 1.0 thmpp_c + 1.0 pyr_c + 1.0 2shchc_c	BLBBGE_056
	PYAM5PO	1.0 o2_c + 1.0 pyam5p_c + 1.0 h2o_c -> 1.0 h2o2_c + 1.0 pydx5p_c + 1.0 nh4_c	BLBBGE_050
	KAS14	1.0 acACP_c + 1.0 malACP_c + 1.0 h_c -> 1.0 actACP_c + 1.0 ACP_c + 1.0 co2_c	BLBBGE_079
The reaction make no sense in model	OXGDC2	1.0 thmpp_c + 1.0 akg_c + 1.0 h_c -> 1.0 co2_c + 1.0 ssaltpp_c	BLBBGE_056
	DCYTD	1.0 dcyt_c + 1.0 h2o_c + 1.0 h_c -> 1.0 nh4_c + 1.0 duri_c	BLBBGE_495
	ACOATA	1.0 ACP_c + 1.0 accoa_c -> 1.0 acACP_c + 1.0 coa_c	BLBBGE_111
These reaction were dencondensed in model iMP240	KAS16	1.0 malACP_c + 1.0 nadph_c + 2.0 h_c + 1.0 ddcaACP_c -> 1.0 nadp_c + 1.0 co2_c + 1.0 ACP_c + 1.0 3hmrsACP_c	( BLBBGE_057 AND BLBBGE_079)
	C120SN	10.0 nadph_c + 1.0 actACP_c + 4.0 malACP_c + 14.0 h_c -> 4.0 co2_c + 5.0 h2o_c + 4.0 ACP_c + 10.0 nadp_c + 1.0 ddcaACP_c	( BLBBGE_037 AND BLBBGE_057 AND BLBBGE_079 AND BLBBGE_346 )
	C140SN	5.0 malACP_c + 1.0 actACP_c + 12.0 nadph_c + 17.0 h_c -> 6.0 h2o_c + 5.0 co2_c + 12.0 nadp_c + 5.0 ACP_c + 1.0 myrsACP_c	( BLBBGE_037 AND BLBBGE_057 AND BLBBGE_079 AND BLBBGE_346 )
	C141SN	11.0 nadph_c + 1.0 actACP_c + 5.0 malACP_c + 16.0 h_c -> 1.0 tdeACP_c + 6.0 h2o_c + 11.0 nadp_c + 5.0 co2_c + 5.0 ACP_c	( BLBBGE_037 AND BLBBGE_057 AND BLBBGE_079 AND BLBBGE_111 AND BLBBGE_346 )
	C160SN	14.0 nadph_c + 1.0 actACP_c + 6.0 malACP_c + 20.0 h_c -> 7.0 h2o_c + 14.0 nadp_c + 6.0 co2_c + 6.0 ACP_c + 1.0 palmACP_c	( BLBBGE_037 AND BLBBGE_057 AND BLBBGE_079 AND BLBBGE_346 )
	C161SN	13.0 nadph_c + 1.0 actACP_c + 6.0 malACP_c + 19.0 h_c -> 7.0 h2o_c + 6.0 ACP_c + 6.0 co2_c + 1.0 hdeACP_c + 13.0 nadp_c	( BLBBGE_037 AND BLBBGE_057 AND BLBBGE_079 AND BLBBGE_111 AND BLBBGE_346 )
	C181SN	15.0 nadph_c + 1.0 actACP_c + 7.0 malACP_c + 22.0 h_c -> 7.0 co2_c + 8.0 h2o_c + 7.0 ACP_c + 15.0 nadp_c + 1.0 octeACP_c	( BLBBGE_037 AND BLBBGE_057 AND BLBBGE_079 AND BLBBGE_111 AND BLBBGE_346 )
EQUIVALENT TO: G3PAT120 + AGPAT120	PASYN_Bge	1.0 glyc3p_c + 0.1 tdeACP_c + 1.0 octeACP_c + 0.04 myrsACP_c + 0.72 palmACP_c + 0.14 hdeACP_c -> 0.02 pa_Bge_c + 2.0 ACP_c	( BLBBGE_508 AND BLBBGE_599 )
RENAMED → DASYN120	DASYN_Bge	1.0 ctp_c + 0.02 pa_Bge_c + 1.0 h_c -> 1.0 ppi_c + 0.02 cdpdag_Bge_c	BLBBGE_224
RENAMED → PSSA120	PSSA_Bge	0.02 cdpdag_Bge_c + 1.0 ser_L_c -> 1.0 h_c + 0.02 ps_Bge_c + 1.0 cmp_c	BLBBGE_532
RENAMED → PSD120	PSD_Bge	1.0 h_c + 0.02 ps_Bge_c -> 1.0 co2_c + 0.02 pe_Bge_c	BLBBGE_225
RENAMED → MPTG	PPTGS_Bge	1.0 uaagmda_c -> 1.0 udcpdp_c + 1.0 peptido_Bge_c + 1.0 h_c	BLBBGE_284

## Sheet: New Reactions
New reactions added to the model iMP240
EXPLANATION	ID	REACTION FORMULA	GENES
NEW EXCHANGE FLUXES INCLUDED	EX_mev_R_b_	1.0 mev_R_c <=>
	EX_mg2_e_	1.0 mg2_e <=>
	EX_gcald_e_	1.0 gcald_e <=>
RENAMED	FRD2	1.0 fum_c + 1.0 mql8_c -> 1.0 succ_c + 1.0 mqn8_c	( BLBBGE_151 AND BLBBGE_152 AND BLBBGE_153 )
RENAMED	G3PD6	1.0 glyc3p_c + 1.0 mqn8_c -> 1.0 dhap_c + 1.0 mql8_c	BLBBGE_458
ALTERNATIVE COFFACTOR	G3PD7	1.0 glyc3p_c + 1.0 2dmmq8_c -> 1.0 dhap_c + 1.0 2dmmql8_c	BLBBGE_458
ALTERNATIVE COFFACTOR	CYTBO3_2	0.5 o2_c + 2.5 h_c + 1.0 2dmmql8_c -> 1.0 h2o_c + 2.5 h_e + 1.0 2dmmq8_c	( BLBBGE_414 AND BLBBGE_416 )
ALTERNATIVE COFFACTOR	SUCDr	1.0 succ_c + 1.0 2dmmq8_c <=> 1.0 fum_c + 1.0 2dmmql8_c	( BLBBGE_151 AND BLBBGE_152 AND BLBBGE_153 )
NEW GENES	NMNP	1.0 nac_e -> 1.0 nac_c	BLBBGE_380
	SHCHF	1.0 fe2_c + 1.0 scl_c -> 1.0 sheme_c + 3.0 h_c	BLBBGE_278
	UPP3MT	2.0 amet_c + 1.0 uppg3_c -> 1.0 dscl_c + 2.0 ahcys_c + 1.0 h_c	BLBBGE_278
	SHCHD2	1.0 dscl_c + 1.0 nad_c -> 1.0 nadh_c + 1.0 scl_c + 1.0 h_c	BLBBGE_281
	MCTP1A (EC: 3.4.16.4)	1.0 murein5p5p_c -> 1.0 murein5px4p_c + 1.0 ala_D_c	BLBBGE_391
NEW REACTIONS	ATP MAINTENANCE (NO EC)	1.0 h2o_c + 1.0 atp_c -> 1.0 pi_c + 1.0 h_c + 1.0 adp_c
	NAabc (EC: 3.6.3.15)	1.0 h2o_c + 1.0 na1_c + 1.0 atp_c -> 1.0 pi_c + 1.0 h_c + 1.0 adp_c + 1.0 na1_e
	DHORTS (EC: 3.5.2.3)	1.0 h2o_c + 1.0 dhor_S_c <=> 1.0 cbasp_c + 1.0 h_c	BLBBGE_317
	ASPCT (EC: 2.1.3.2)	1.0 asp_L_c + 1.0 cbp_c -> 1.0 cbasp_c + 1.0 pi_c + 1.0 h_c	BLBBGE_317
	GLUN (EC: 3.5.1.2)	1.0 h2o_c + 1.0 gln_L_c -> 1.0 nh4_c + 1.0 glu_L_c	( BLBBGE_316 AND BLBBGE_31 )
	DCTPD (EC: 3.5.4.13)	1.0 h2o_c + 1.0 h_c + 1.0 dctp_c -> 1.0 nh4_c + 1.0 dutp_c	BLBBGE_p001
	DHNCOAS (EC: 4.1.3.36)	1.0 sbzcoa_c + 1.0 h_c -> 1.0 h2o_c + 1.0 14dhncoa_c	BLBBGE_267
	NADS2 (EC: 6.3.5.1)	1.0 dnad_c + 1.0 h2o_c + 1.0 gln_L_c + 1.0 atp_c -> 1.0 ppi_c + 1.0 glu_L_c + 1.0 h_c + 1.0 nad_c + 1.0 amp_c	BLBBGE_571
Fatty Acid Elongation: Butyryl-ACP (n-C4:0ACP)	3OAR40	1.0 actACP_c + 1.0 nadph_c + 1.0 h_c <=> 1.0 3haACP_c + 1.0 nadp_c	BLBBGE_057
	3HAD40	1.0 3haACP_c -> 1.0 but2eACP_c + 1.0 h2o_c	BLBBGE_037
	EAR40x	1.0 but2eACP_c + 1.0 nadh_c + 1.0 h_c -> 1.0 butACP_c + 1.0 nad_c	BLBBGE_346
Fatty Acid Elongation: Hexanoyl-ACP (n-C6:0ACP)	3OAS60	1.0 butACP_c + 1.0 malACP_c + 1.0 h_c -> 1.0 ACP_c + 1.0 co2_c + 1.0 3ohexACP_c	( BLBBGE_057 AND BLBBGE_079 )
	3OAR60	1.0 nadph_c + 1.0 h_c + 1.0 3ohexACP_c <=> 1.0 3hhexACP_c + 1.0 nadp_c	BLBBGE_057
	3HAD60	1.0 3hhexACP_c -> 1.0 thex2eACP_c + 1.0 h2o_c	BLBBGE_037
	EAR60x	1.0 thex2eACP_c + 1.0 nadh_c + 1.0 h_c -> 1.0 hexACP_c + 1.0 nad_c	BLBBGE_346
Fatty Acid Elongation: Octanoyl-ACP (n-C8:0ACP)	3OAS80	1.0 hexACP_c + 1.0 malACP_c + 1.0 h_c -> 1.0 co2_c + 1.0 ACP_c + 1.0 3ooctACP_c	( BLBBGE_057 AND BLBBGE_079 )
	3OAR80	1.0 nadph_c + 1.0 3ooctACP_c + 1.0 h_c <=> 1.0 nadp_c + 1.0 3hoctACP_c	BLBBGE_057
	3HAD80	1.0 3hoctACP_c -> 1.0 h2o_c + 1.0 toct2eACP_c	BLBBGE_037
	EAR80x	1.0 nadh_c + 1.0 h_c + 1.0 toct2eACP_c -> 1.0 ocACP_c + 1.0 nad_c	BLBBGE_346
Fatty Acid Elongation: Decanoyl-ACP (n-C10:0ACP)	3OAS100	1.0 ocACP_c + 1.0 malACP_c + 1.0 h_c -> 1.0 ACP_c + 1.0 co2_c + 1.0 3odecACP_c	( BLBBGE_057 AND BLBBGE_079 )
	3OAR100	1.0 nadph_c + 1.0 h_c + 1.0 3odecACP_c <=> 1.0 nadp_c + 1.0 3hdecACP_c	BLBBGE_057
	3HAD100	1.0 3hdecACP_c -> 1.0 tdec2eACP_c + 1.0 h2o_c	BLBBGE_037
	EAR100x	1.0 tdec2eACP_c + 1.0 nadh_c + 1.0 h_c -> 1.0 dcaACP_c + 1.0 nad_c	BLBBGE_346
Fatty Acid Elongation: Dodecanoyl-ACP (n-C12:0ACP)	3OAS120	1.0 dcaACP_c + 1.0 malACP_c + 1.0 h_c -> 1.0 ACP_c + 1.0 co2_c + 1.0 3oddecACP_c	( BLBBGE_057 AND BLBBGE_079 )
	3OAR120	1.0 nadph_c + 1.0 h_c + 1.0 3oddecACP_c <=> 1.0 nadp_c + 1.0 3hddecACP_c	BLBBGE_057
	3HAD120	1.0 3hddecACP_c -> 1.0 h2o_c + 1.0 tddec2eACP_c	BLBBGE_037
	EAR120x	1.0 tddec2eACP_c + 1.0 nadh_c + 1.0 h_c -> 1.0 nad_c + 1.0 ddcaACP_c	BLBBGE_346
Fatty Acid Elongation: Myristoyl-ACP (n-C14:0ACP)	3OAS140	1.0 malACP_c + 1.0 h_c + 1.0 ddcaACP_c -> 1.0 co2_c + 1.0 ACP_c + 1.0 3omrsACP_c	( BLBBGE_057 AND BLBBGE_079 )
	3OAR140	1.0 nadph_c + 1.0 h_c + 1.0 3omrsACP_c <=> 1.0 nadp_c + 1.0 3hmrsACP_c	BLBBGE_057
	3HAD140	1.0 3hmrsACP_c -> 1.0 h2o_c + 1.0 tmrs2eACP_c	BLBBGE_037
	EAR140x	1.0 nadh_c + 1.0 tmrs2eACP_c + 1.0 h_c -> 1.0 myrsACP_c + 1.0 nad_c	BLBBGE_346
Fatty Acid Elongation: Palmitoyl-ACP (n-C16:0ACP)	3OAS160	1.0 malACP_c + 1.0 h_c + 1.0 myrsACP_c -> 1.0 co2_c + 1.0 ACP_c + 1.0 3opalmACP_c	( BLBBGE_057 AND BLBBGE_079 )
	3OAR160	1.0 nadph_c + 1.0 h_c + 1.0 3opalmACP_c <=> 1.0 nadp_c + 1.0 3hpalmACP_c	BLBBGE_057
	3HAD160	1.0 3hpalmACP_c -> 1.0 h2o_c + 1.0 tpalm2eACP_c	BLBBGE_037
	EAR160x	1.0 nadh_c + 1.0 h_c + 1.0 tpalm2eACP_c -> 1.0 nad_c + 1.0 palmACP_c	BLBBGE_346
RENAMED: PPTGS_Bge → MPTG	MPTG	2.0 uaagmda_c -> 2.0 udcpdp_c + 1.0 murein5p5p_c + 2.0 h_c	BLBBGE_284
Decondensation of PASYN_Bge	G3PAT120	1.0 glyc3p_c + 1.0 ddcaACP_c -> 1.0 1ddecg3p_c + 1.0 ACP_c	BLBBGE_599
	AGPAT120	1.0 1ddecg3p_c + 1.0 ddcaACP_c -> 1.0 ACP_c + 1.0 pa120_c	BLBBGE_508
RENAMED: DASYN_Bge → DASYN120	DASYN120	1.0 ctp_c + 1.0 pa120_c + 1.0 h_c -> 1.0 cdpdddecg_c + 1.0 ppi_c	BLBBGE_224
RENAMED: PSSA_Bge → PSSA120	PSSA120	1.0 cdpdddecg_c + 1.0 ser_L_c -> 1.0 ps120_c + 1.0 h_c + 1.0 cmp_c	BLBBGE_532
RENAMED: PSD_Bge → PSD120	PSD120	1.0 ps120_c + 1.0 h_c -> 1.0 pe120_c + 1.0 co2_c	BLBBGE_225
Phosphatidylethanolamine Biosynthesis	G3PAT160	1.0 glyc3p_c + 1.0 palmACP_c -> 1.0 ACP_c + 1.0 1hdecg3p_c	BLBBGE_599
	AGPAT160	1.0 1hdecg3p_c + 1.0 palmACP_c -> 1.0 pa160_c + 1.0 ACP_c	BLBBGE_508
	DASYN160	1.0 ctp_c + 1.0 pa160_c + 1.0 h_c -> 1.0 ppi_c + 1.0 cdpdhdecg_c	BLBBGE_224
	PSSA160	1.0 cdpdhdecg_c + 1.0 ser_L_c -> 1.0 ps160_c + 1.0 h_c + 1.0 cmp_c	BLBBGE_532
	PSD160	1.0 h_c + 1.0 ps160_c -> 1.0 co2_c + 1.0 pe160_c	BLBBGE_225

## Sheet: Optimal Flux Distribution
	Optimal Flux Distributions
Reaction ID	iMP240	iCG238
3HAD100	0.0847018	--
3HAD120	0.0847018	--
3HAD140	0.0423509	--
3HAD160	0.0423509	--
3HAD40	0.0847018	--
3HAD60	0.0847018	--
3HAD80	0.0847018	--
3OAR100	0.0847018	--
3OAR120	0.0847018	--
3OAR140	0.0423509	--
3OAR160	0.0423509	--
3OAR40	0.0847018	--
3OAR60	0.0847018	--
3OAR80	0.0847018	--
3OAS100	0.0847018	--
3OAS120	0.0847018	--
3OAS140	0.0423509	--
3OAS160	0.0423509	--
3OAS60	0.0847018	--
3OAS80	0.0847018	--
4HTHRS	--	0
ACCOACr	0.508211	0.666329
ACGK	0.210436	0.142623
ACGS	0.210436	0.142623
ACHBS	0.183799	0.124569
ACLS	0.552728	0.374611
ACOATA	--	0.0896809
ACODA	0.210436	0.142623
ACONT	0.428531	2.28626
ACOTA	-0.210436	-0.142623
ACPS1	--	0
ACt2r	-0.365752	-0.247787
ADA	--	0
ADCL	0.000297008	0.000100648
ADCS	0.000297008	0.000100648
ADD	--	0
ADK1	1.30656	2.5476
ADK3	-1000	-1000
ADK4	1000	1000
ADNK1	0.000445512	0
ADSK	0.155316	0.105164
ADSL1r	0.203203	0.135964
ADSL2r	0.287748	0.193163
ADSS	0.203203	0.135964
AGMT	0.0233078	0.0157968
AGPAT120	0.0211755	--
AGPAT160	0.0211755	--
AGPR	-0.210436	-0.142623
AHC	0.000445512	0
AICART	0.347682	0.233784
AIRC2	0.287748	0.193163
AIRC3	0.287748	0.193163
AKGDH	9.86603	5.89239
AKGt2r	0	0
ALAALAr	0.0185051	0.0124569
ALAR	0.0277576	0.0249139
ALATA_L	-0.37124	-0.257624
ALATA_L2	--	0
ALAt2r	0	0
AMMQLT8	0.000148504	0
ANPRT	0.0359606	1.68921
ANS	0.0359606	1.68921
APRAUR	6.65937e-06	4.51338e-06
ARGDC	0.0233078	0.0157968
ARGN	0	0
ARGSL	0.210436	0.142623
ARGSS	0.210436	0.142623
ARGabc	--	0
ARGt	0	--
ASAD	0.677265	0.45883
ASNt2r	0.1525	0.103356
ASPCT	0.207772	--
ASPK	0.677265	0.45883
ASPTA	-6.66734	-1.03394
ASPt2	-4.92842	0
ATPM	3.15	--
ATPPRT	0.0599343	0.0406204
ATPS4r	43.9196	36.8684
BPNT	0.155316	0.105164
BiomassBge	0.665937	0.451338
C120SN	--	0
C140SN	--	0.00179362
C141SN	--	0.00448404
C160SN	--	0.0322851
C161SN	--	0.00627766
C181SN	--	0.0448404
CAT	7.4252e-05	0
CBPS	0.418208	0.142623
CHORM	0.204443	0.138561
CHORS	0.240997	1.82788
CMPN	--	0
CO2t	-22.3065	-22.7876
CS	0.428531	2.28626
CSND	--	0
CTPS2	0.083908	1.49253
CYSS	0.155316	0.105164
CYSTL	0.0973753	0.0658954
CYSabc	0	0
CYTBO3	0	37
CYTBO3_2	36.9999	--
CYTD	0	1.41309
CYTDK2	0	0
CYTK1	0.0423549	-1.36825
CYTK2	999.976	-0.0164738
DADA	--	0
DADK	0	0
DAPDC	0.217095	0.147136
DAPE	0.2356	0.159593
DASYN120	0.0211755	--
DASYN160	0.0211755	--
DASYN_Bge	--	0.0448404
DB4PS	1.33187e-05	9.02676e-06
DCMPDA	-999.976	0.0164738
DCTPD	999.967	--
DCYTD	--	0
DDPA	0.240997	1.82788
DGK1	0	0
DHAD1	0.552728	0.374611
DHAD2	0.183799	0.124569
DHDPRy	0.2356	0.159593
DHDPS	0.2356	0.159593
DHFR	0.0246037	0.0165745
DHFS	0.000297008	0.000100648
DHNAOT	0.000297008	0
DHNCOAS	0.000297008	--
DHNPA2	0.000297008	0.000100648
DHORD5	0.207772	0.140818
DHORTS	-0.207772	--
DHPPDA2	6.65937e-06	4.51338e-06
DHPS2	0.000297008	0.000100648
DHQD	0.240997	1.82788
DHQS	0.240997	1.82788
DMATT	0.000333634	0
DNMPPA	0.000297008	0.000100648
DNTPPA	0.000297008	0.000100648
DPCOAK	3.99562e-06	2.70803e-06
DPMVDx	0.00277895	0
DTMPK	0.0243067	0.0164738
DURIK1	--	0
DURIPP	--	0
DUTPDP	0	0
DXPS	0.000148504	0
E4PD	0.000148504	0
EAR100x	0.0847018	--
EAR120x	0.0847018	--
EAR140x	0.0423509	--
EAR160x	0.0423509	--
EAR40x	0.0847018	--
EAR60x	0.0847018	--
EAR80x	0.0847018	--
ENO	0.500499	3.66821
EX_ac_e_	0.365752	0.247787
EX_akg_e_	0	0
EX_ala_L_e_	0	0
EX_arg_L_e_	0	0
EX_asn_L_e_	-0.1525	-0.103356
EX_asp_L_e_	4.92842	0
EX_co2_e_	22.3065	22.7876
EX_cys_L_e_	0	0
EX_dhor_S_e_	--	-0.140818
EX_fe2_e_	-0.00462027	0
EX_for_e_	0.000316986	0.000114189
EX_fru_e_	0	0
EX_fum_e_	0	0
EX_gcald_e_	0.000297008	--
EX_gln_L_e_	-10	-3.98698
EX_glu_L_e_	0	0
EX_gly_e_	-1.43303	-0.965158
EX_glyald_e_	0	0
EX_glyc_e_	-3.59701	-9.88433
EX_glyclt_e_	--	0.000100648
EX_h2o_e_	7.91663	30.7485
EX_h_e_	-14.4981	-12.1578
EX_his_L_e_	0	0
EX_ile_L_e_	0	0
EX_k_e_	-0.123658	0
EX_leu_L_e_	0	0
EX_lys_L_e_	0	0
EX_mal_L_e_	0	0
EX_met_L_e_	0	0
EX_mev_R_b_	-0.00277895	--
EX_mg2_e_	-0.00549598	--
EX_na1_e_	-0.00133187	-0.000902676
EX_nac_e_	-0.00181801	-0.00123215
EX_nh4_e_	18.7999	11.562
EX_o2_e_	-18.5	-18.5
EX_phe_L_e_	0	0
EX_pi_e_	-0.546516	-0.384731
EX_pnto_R_e_	-3.99562e-06	-2.70803e-06
EX_ppbng_e_	-0.000594016	0
EX_pro_L_e_	-0.139847	-0.094781
EX_pyr_e_	0	0
EX_ser_L_e_	1.33554	0
EX_so4_e_	-0.155316	-0.105164
EX_succ_e_	0	0
EX_thm_e_	-0.000148504	-0.000100648
EX_thr_L_e_	0	0
EX_trp_L_e_	0	1.66484
EX_tyr_L_e_	0	0
EX_urea_e_	-5	-5
EX_val_L_e_	0	0
FBAa	-0.51289	-2.01091
FBAb	0	0
FBP	0.51289	2.01091
FE2abc	--	0
FE2t	0.00462027	--
FMNAT	6.65937e-06	4.51338e-06
FOMETR	0	0
FORt	-0.000316986	-0.000114189
FRD2	0.207772	--
FRUt1r	0	0
FTHFCL	0	0
FUM	10.5674	6.36414
FUMt2_2	0	0
G1PACT	0.0370101	0.0249139
G3PAT120	0.0211755	--
G3PAT160	0.0211755	--
G3PD5	--	9.83949
G3PD6	0	--
G3PD7	3.55466	--
G5SADs	--	0
GAPD	2.20618	5.59995
GARFT	0.287748	0.193163
GCALDD	--	0.000100648
GF6PTA	0.0370101	0.0249139
GK1	0.144479	0.0978199
GLNabc	10	3.98698
GLUDy	-0.753561	-0.59775
GLUN	8.47822	--
GLUPRT	0.287748	0.193163
GLUR	-0.0185051	-0.0124569
GLUt2r	0	0
GLYALDt	0	0
GLYCALt	-0.000297008	--
GLYCL	0.757706	0.509316
GLYCLTt2r	--	-0.000100648
GLYCt	3.59701	-9.88433
GLYK	3.59701	9.88433
GLYt	1.43303	0.965158
GMPS2	0.144479	0.0978199
GRTT	0.000333634	0
GTPCI	0.000297008	0.000100648
GTPCII2	6.65937e-06	4.51338e-06
GUAD	--	0
H2Ot	-7.91663	-30.7485
HCO3E	1.21417	1.00212
HISTD	0.0599343	0.0406204
HISTP	0.0599343	0.0406204
HISabc	0	0
HMBS	0.000148504	0
HPPK2	0.000297008	0.000100648
HSDy	0.441665	0.299237
HSK	0.344289	0.233342
HSST	0.0973753	0.0658954
HSTPT	0.0599343	0.0406204
ICDHyr	0.428531	2.28626
ICHORSi	0.000297008	0
IG3PS	0.0599343	0.0406204
IGPDH	0.0599343	0.0406204
IGPS	0.0359606	1.68921
ILETA	-0.183799	-0.124569
ILEabc	--	0
ILEt	0	--
IMPC	0.347682	0.233784
IMPD	0.144479	0.0978199
IPDDIi	0.000333634	0
IPMD	0.285021	0.193173
IPPMIa	-0.285021	-0.193173
IPPMIb	-0.285021	-0.193173
IPPS	0.285021	0.193173
KARA1i	0.552728	0.374611
KARA2i	0.183799	0.124569
KAS14	--	0.0896809
KAS15	0.0847018	0
KAS16	--	0
KHK	0	0
Kt2r	0.123658	0
LEUTA	0.285021	0.193173
LEUabc	0	0
LYSabc	0	0
MALt2_2	0	0
MCOATA	0.508211	0.666329
MCTP1A	0.00925253	--
MDH	7.09588	3.3202
ME2	3.47154	3.04394
METAT	0.000594016	0
METS	0.0978208	0.0658954
METabc	0	0
MEVK1x	0.00277895	0
MG2t	0.00549598	--
MPTG	0.00925253	--
MTHFC	0.63543	0.426947
MTHFD	0.63543	0.426947
MTHFR2	0.0979693	0.0658954
NACODA	--	0
NACUP	--	0.00123215
NADDP	--	0
NADH10	0	0
NADH7	0	21.1273
NADH8	23.3717	0
NADH9	0	0
NADK	0.000352947	0.000239209
NADS1	0.00181801	0.00123215
NADS2	0	--
NAMNPP	0.00181801	0.00123215
NAabc	0	--
NAt3_1	1.63822	1.15329
NDPK1	-999.506	-998.254
NDPK2	0.211486	1.57882
NDPK3	0.0423549	-1.39082
NDPK4	0.0243067	0.0164738
NDPK5	0.00899015	0.00609307
NDPK6	-999.967	0
NDPK7	999.976	0.00609307
NDPK8	0.0243067	0.0164738
NDPK9	1000	1000
NH4t	-18.7999	-11.562
NMNAT	--	0
NMNP	0.00181801	--
NNAT	0.00181801	0.00123215
NPHS	0.000297008	0
NTD1	--	0
NTD10	--	0
NTD11	--	0
NTD2	--	0
NTD3	--	0
NTD4	0	1.41309
NTD5	--	0
NTD6	--	0
NTD7	--	0
NTD8	--	0
NTD9	--	0
NTPP1	0	0
NTPP2	0	0
NTPP3	0	0
NTPP4	0	0
NTPP5	0	0
NTPP6	0	0
NTPP7	0	0
NTPP8	0	0
NTPTP1	--	0
NTPTP2	--	0
O2t	18.5	18.5
OCBT	-0.210436	0.142623
OCTDPS	0.000297008	0
OHPBAT	0.000148504	0
OMBZLM	--	0
OMCDC	0.285021	0.193173
OMPDC	0.207772	0.140818
ORPT	0.207772	0.140818
OXGDC2	--	0
PAPPT3	0.0185051	0.0124569
PAPSR	0.155316	0.105164
PASYN_Bge	--	0.0448404
PDH	1.70923	3.50815
PDX5PO	0.000148504	0
PDX5PS	0.000148504	0
PERD	0.000148504	0
PGAMT	-0.0370101	-0.0249139
PGCD	1.70568	1.93174
PGK	-2.20618	-5.59995
PGM	-0.500499	-3.66821
PHETA1	-0.117205	-0.0794355
PHEt	0	--
PHEt2r	--	0
PIt7	0.546516	0.384731
PMDPHT	6.65937e-06	4.51338e-06
PMEVKx	0.00277895	0
PNTK	3.99562e-06	2.70803e-06
PNTOt4	3.99562e-06	2.70803e-06
PPA	1.73691	2.85328
PPBNGt	0.000594016	0
PPCDC	3.99562e-06	2.70803e-06
PPCK	0	0
PPNCL2	3.99562e-06	2.70803e-06
PPND	0.0872377	0.0591253
PPNDH	0.117205	0.0794355
PPTGS_Bge	--	0.0124569
PRAGSr	0.287748	0.193163
PRAIS	0.287748	0.193163
PRAIi	0.0359606	1.68921
PRAMPC	0.0599343	0.0406204
PRASCS	0.287748	0.193163
PRATPP	0.0599343	0.0406204
PRFGS	0.287748	0.193163
PRMICIi	0.0599343	0.0406204
PROt2r	0.139847	0.094781
PRPPS	0.593233	2.06505
PSCVT	0.240997	1.82788
PSD120	0.0211755	--
PSD160	0.0211755	--
PSD_Bge	--	0.043667
PSERT	1.70568	1.93174
PSP_L	1.70568	1.93174
PSSA120	0.0211755	--
PSSA160	0.0211755	--
PSSA_Bge	--	0.0448404
PTPATi	3.99562e-06	2.70803e-06
PUNP1	--	0
PUNP2	--	0
PUNP3	--	0
PUNP4	--	0
PUNP5	--	0
PUNP6	--	0
PUNP7	--	0
PYAM5PO	--	0
PYDXK	--	0
PYDXPP	--	0
PYRt2r	0	0
RBFK	6.65937e-06	4.51338e-06
RBFSa	1.33187e-05	9.02676e-06
RBFSb	6.65937e-06	4.51338e-06
RNDR1	0.0243067	0.0164738
RNDR2	0.00899015	0.00609307
RNDR3	0	0.0225669
RNDR4	0.0332968	0
RPE	-0.47588	-1.986
RPI	-0.475866	-1.98599
SADT2	0.155316	0.105164
SDPDS	0.2356	0.159593
SDPTA	-0.2356	-0.159593
SEPHCHC	0.000297008	0
SERAT	0.155316	0.105164
SERt	1.33554	--
SERt4	--	0
SHCHC	0.000297008	0
SHCHCS2	--	0
SHCHD2	0.000148504	--
SHCHF	0.000148504	--
SHK3Dr	0.240997	1.82788
SHKK	0.240997	1.82788
SHSL1	0.0973753	0.0658954
SPODM	--	0
SUCBZL	0.000297008	0
SUCBZS	0.000297008	0
SUCCt2_2	0	0
SUCD1i	--	5.89239
SUCD4	--	5.89239
SUCDr	10.0738	--
SUCOAS	-9.53305	-5.66691
SULR	-0.155316	-0.105164
SULabc	0.155316	0.105164
TALA	-0.117367	-0.0790603
THDPS	0.2356	0.159593
THMabc	0.000148504	0.000100648
THRD_L	0.183799	0.124569
THRS	0.344289	0.233342
THRabc	--	0
THRt	0	--
TKT1	-0.117367	-0.0790603
TKT2	-0.358513	-1.90694
TMDK1	--	0
TMDPK	0.000148504	0.000100648
TMDPP	--	0
TMDS	0.0243067	0.0164738
TPI	3.04177	7.82858
TRDR	0.221909	0.150298
TRIOK	0	0
TRPS1	0	1.68921
TRPS2	0.0359606	0
TRPS3	0.0359606	0
TRPt2r	0	-1.66484
TYRTA	-0.0872377	-0.0591253
TYRt	0	--
TYRt2r	--	0
UAAGDS	0.0185051	0.0124569
UAGAAT	--	0
UAGCVT	0.0185051	0.0124569
UAGDP	0.037	--
